# Supplementary material for: Measurement of metabolite variations and analysis of related gene expression in Chinese liquorice (Glycyrrhiza uralensis) plants under UV-B irradiation
Source: Sci Rep. 2018 Apr 18;8:6144. doi: 10.1038/s41598-018-24284-4 (PMC5906665; doi:10.1038/s41598-018-24284-4)
Supplement: Supplementary file 2 — Dataset 1 [file 41598_2018_24284_MOESM2_ESM.xlsx]

## Sheet: Supplementary Table S1
Supplementary Table S1.Loadings (correlation coefficients between the original variables and the principal components) of the two PCs (PC1 and PC2 ) for Glycyrrhiza uralensis leaves under UV-B irradiation of four time ponits.
Var ID (Primary)	M1.p[1]	M1.p[2]
m851	-0.41348	0.0552608
m284	-0.239104	0.14427
m264	-0.23747	0.00893859
m267	-0.220992	-0.0199119
m653	-0.200387	0.00676787
m268	-0.143346	0.0870936
m270	-0.13232	0.106375
m231	-0.122261	-0.025034
m035	-0.106275	0.0330056
m159	-0.0947988	0.00863107
m113	-0.0939885	0.0464777
m049	-0.0930023	-0.00767296
m233	-0.0881394	-0.0221446
m101	-0.0838825	0.0120246
m313	-0.0837467	-0.0175869
m359	-0.0798776	-0.0178144
m274	-0.0786095	-0.00525016
m329	-0.0771962	-0.0189376
m952	-0.0749172	0.0115498
m854	-0.0745902	0.0658502
m555	-0.0730596	-0.0222017
m363	-0.072818	0.111879
m848	-0.0624758	0.0245058
m541	-0.057119	-0.0191463
m271	-0.0558377	0.0921844
m331	-0.055517	0.0121495
m200	-0.0525967	0.037422
m909	-0.051496	0.0123947
m162	-0.0482822	0.00670629
m902	-0.0468102	0.0270524
m290	-0.0467865	-0.0383122
m554	-0.046563	-0.022213
m054	-0.0463754	0.0115264
m907	-0.0462227	-0.0365397
m539	-0.0458228	-0.0105036
m358	-0.0453687	0.0178928
m571	-0.0444168	-0.0129141
m364	-0.0443227	-0.086153
m842	-0.0433993	-0.00565244
m584	-0.0431279	-0.00760454
m125	-0.0425877	0.00840714
m377	-0.0380769	-0.00894214
m134	-0.0377927	0.0169213
m573	-0.0363326	-0.00675
m542	-0.0354187	0.0542938
m534	-0.0346507	-0.0033265
m824	-0.0342635	-0.00905602
m152	-0.0340828	-0.00396267
m222	-0.0329475	0.0365251
m304	-0.0320531	0.0214438
m379	-0.0310228	0.017107
m788	-0.030432	0.0160952
m929	-0.0302291	-0.0314294
m545	-0.0300637	0.00259089
m368	-0.0299958	0.0514614
m212	-0.0299751	0.0483178
m031	-0.0290892	0.00707571
m227	-0.0285261	0.00700985
m940	-0.0273137	-0.00420546
m441	-0.0270024	0.0115807
m230	-0.0267498	-0.00540122
m936	-0.026629	0.0529227
m397	-0.0265378	0.00602801
m662	-0.0258088	-1.8825e-05
m391	-0.0256874	0.0110735
m591	-0.0249083	0.00476254
m496	-0.0241857	-0.00100028
m883	-0.0239179	0.00400191
m366	-0.0236621	-0.00498811
m340	-0.022228	-0.00335957
m485	-0.0220674	0.00813701
m528	-0.0220105	0.00464482
m144	-0.021329	-0.00558135
m438	-0.0212856	0.0131678
m074	-0.0201652	-0.00400693
m376	-0.0193392	0.0426781
m677	-0.0192068	-0.000906053
m437	-0.0185901	-0.0116269
m856	-0.0183694	-0.00200039
m215	-0.0182355	-0.00254117
m238	-0.0180975	0.0354694
m889	-0.0176863	-0.00804561
m283	-0.0171132	-3.74148e-05
m244	-0.016855	-0.0221775
m121	-0.0167802	-0.000204197
m987	-0.0159932	-0.00456309
m682	-0.0158352	-0.00289083
m575	-0.0157501	0.0183803
m307	-0.0156661	0.0363461
m852	-0.0153754	0.00451438
m451	-0.0152644	0.0094163
m869	-0.0150632	-0.00287682
m402	-0.0148086	0.0606632
m429	-0.0145841	-0.0600762
m433	-0.0145307	-0.0107391
m220	-0.0145156	0.00491998
m394	-0.0144712	0.034106
m926	-0.0143816	-0.0016602
m022	-0.0143274	-0.0131646
m622	-0.0143111	0.00834929
m357	-0.0141515	-0.0131076
m029	-0.0141443	0.00867024
m569	-0.0140167	0.000439897
m201	-0.0134151	0.0652984
m536	-0.0131628	-0.00386619
m098	-0.0127409	-0.0337167
m715	-0.012664	-0.00117729
m961	-0.0125061	0.0030508
m983	-0.0122727	0.000619035
m668	-0.0121865	-0.00337087
m045	-0.0120199	-0.00173967
m603	-0.0120085	-0.00562334
m314	-0.0118785	0.000334296
m740	-0.0114122	0.00503057
m862	-0.0112222	-0.00304487
m428	-0.0110676	-0.00106597
m561	-0.0109556	-0.0041237
m153	-0.0109311	0.017596
m931	-0.0108497	0.00128952
m362	-0.0108409	0.0630314
m611	-0.0108242	0.0106542
m187	-0.0107849	-0.00131525
m839	-0.0107019	-0.0567446
m817	-0.0100766	0.00927773
m285	-0.00994156	0.00231424
m302	-0.00993325	-0.00230297
m392	-0.00991377	0.00537908
m935	-0.00989331	-0.00232244
m016	-0.00939091	0.010363
m077	-0.00923993	-0.000269941
m884	-0.00895015	0.00108035
m875	-0.00888396	-0.000240251
m384	-0.00884335	0.0226625
m096	-0.00876941	0.00290188
m061	-0.00860479	-0.00435786
m707	-0.00853944	-0.00931003
m958	-0.00851566	-0.00307031
m321	-0.00837829	0.00545607
m235	-0.00835437	0.0101595
m664	-0.00832793	-0.000489151
m711	-0.0078836	0.00072123
m708	-0.00787971	0.000643666
m179	-0.00783306	-0.00177927
m323	-0.00779871	-0.0257328
m461	-0.00775725	-0.000440926
m984	-0.00771216	0.0023712
m899	-0.0076847	0.000773969
m635	-0.00747056	0.0103442
m455	-0.00742492	-0.00156159
m106	-0.00734777	0.00253858
m908	-0.00704021	-0.00193017
m681	-0.00701125	-0.00201163
m471	-0.00690084	-0.00266399
m957	-0.0068632	-0.00214192
m868	-0.00681545	-0.00174919
m616	-0.00681487	8.14667e-05
m509	-0.00671215	-0.000493361
m255	-0.00670099	-0.002535
m099	-0.00667397	-0.0115898
m556	-0.00656369	0.00344054
m765	-0.0064273	-0.0023324
m449	-0.00637433	0.0263943
m982	-0.00630203	0.00042098
m156	-0.00627443	-0.000778846
m630	-0.00626574	0.0559992
m699	-0.00620926	0.00110572
m894	-0.0062058	-0.000301089
m995	-0.00618705	0.00410863
m547	-0.00615129	-0.00358562
m254	-0.00592005	0.0141882
m234	-0.00584073	0.000309957
m544	-0.00581776	0.00816293
m027	-0.00580823	-0.00139526
m445	-0.00567043	0.00424827
m671	-0.00565067	0.00103436
m698	-0.00564161	-0.000693713
m199	-0.00560941	0.0193227
m906	-0.00547635	-0.00290498
m634	-0.00544434	-0.021591
m180	-0.00532126	-0.000205221
m131	-0.0052634	0.00688649
m648	-0.00520892	0.01814
m663	-0.00509239	-0.00168517
m566	-0.00495395	0.000919079
m001	-0.00490503	0.00380394
m486	-0.00489814	-0.0144737
m109	-0.00488347	0.00250668
m551	-0.00481451	-0.00295787
m055	-0.00478646	0.00172291
m095	-0.00457021	0.00319746
m572	-0.00448902	0.000511303
m208	-0.00448254	-0.0105934
m341	-0.00447694	0.000122034
m447	-0.00447557	0.000481624
m069	-0.00446178	0.0139155
m576	-0.00442681	-0.000890586
m301	-0.0043874	0.0219256
m492	-0.00431104	-0.00497237
m382	-0.00425064	0.00557543
m716	-0.00422718	0.000271979
m901	-0.00422582	0.000975714
m660	-0.00421394	-0.000235286
m374	-0.00412771	0.000807102
m924	-0.00404259	0.00383808
m793	-0.00400539	-0.00767973
m950	-0.0038913	0.00346635
m192	-0.00381048	0.000415041
m460	-0.00373965	0.00563904
m826	-0.0037321	0.00236324
m252	-0.00372291	-0.0141156
m079	-0.00370327	-0.000621359
m088	-0.00360631	0.00242966
m305	-0.00358899	0.00664123
m654	-0.00358563	-0.00554561
m932	-0.00357918	-0.000316447
m128	-0.00355119	0.000550411
m963	-0.00351435	-0.00188536
m258	-0.00347469	-0.000940809
m905	-0.00345602	0.00224005
m920	-0.00343281	-0.00697632
m325	-0.0033832	-0.0199922
m155	-0.00333819	0.00838329
m346	-0.00333538	0.00106563
m047	-0.00328201	0.00490838
m992	-0.00326852	0.00063288
m132	-0.00325657	0.030031
m607	-0.00323934	-0.00610208
m885	-0.00319395	0.00320834
m819	-0.00316164	0.00385367
m087	-0.00314584	-0.000444318
m502	-0.00311729	-0.00227297
m188	-0.00308987	-0.00282577
m494	-0.00308803	-0.00226715
m832	-0.0030698	0.00306175
m697	-0.00305699	0.00362624
m632	-0.00300169	0.0196345
m601	-0.00297777	-0.00199224
m701	-0.00297595	0.000921318
m380	-0.00295742	-0.000927046
m608	-0.00279363	0.000517606
m193	-0.00275063	0.000527012
m005	-0.0027352	0.00215285
m866	-0.00271277	-0.000781237
m076	-0.00260314	-0.000349647
m383	-0.00257919	-0.00166981
m823	-0.00257018	0.00103961
m927	-0.00255732	-0.00863701
m580	-0.00255656	-9.41311e-06
m500	-0.00253262	0.000657076
m538	-0.00248748	0.00139202
m100	-0.00248522	-0.00130769
m638	-0.00247871	0.00178113
m942	-0.00247639	-0.00173114
m493	-0.00243635	7.15134e-05
m821	-0.00236044	0.000568346
m934	-0.00235578	-0.0013024
m970	-0.0023481	-0.0126177
m977	-0.00231599	-0.000453055
m588	-0.00228204	-0.00119868
m728	-0.00226399	-0.00345993
m186	-0.00224553	0.00119845
m168	-0.0021968	0.000830603
m393	-0.00215529	0.00238258
m135	-0.0020963	-0.00237396
m308	-0.0020932	0.013062
m596	-0.00207647	0.00678306
m997	-0.0020563	0.0191255
m619	-0.00203678	-0.00114101
m951	-0.00203077	0.0111212
m568	-0.00200161	0.000993706
m044	-0.00199577	0.00248087
m450	-0.00196184	-0.000360676
m183	-0.0019578	0.000918018
m650	-0.0019552	0.00192154
m332	-0.00195198	0.000844392
m778	-0.0019344	-0.000208796
m923	-0.00191754	0.0113103
m127	-0.00190425	-0.0021973
m448	-0.0018915	-0.0041685
m864	-0.00188573	0.000624876
m562	-0.00187552	-0.00171957
m218	-0.00187442	-0.000474623
m744	-0.00186081	5.7017e-05
m689	-0.00183161	-0.000529299
m814	-0.00178944	0.000403311
m303	-0.001753	0.0167335
m454	-0.00173912	-0.000790523
m151	-0.0017387	-0.00931588
m739	-0.00169641	0.000369354
m169	-0.00169169	-0.000913495
m419	-0.00167741	-0.000472598
m643	-0.00167238	-7.21462e-05
m094	-0.00167206	-0.00100956
m921	-0.00163634	0.000782345
m540	-0.00163228	-0.00310485
m182	-0.00154118	0.0008412
m553	-0.00151923	-0.000632429
m605	-0.00151028	-3.24925e-05
m041	-0.00150841	0.00507361
m612	-0.0014866	0.00187343
m641	-0.00147389	0.000806671
m621	-0.00144969	-0.000463702
m900	-0.00141411	0.0150088
m466	-0.0014127	0.000446936
m139	-0.00139732	-0.00155873
m209	-0.00138139	-0.00190895
m436	-0.00137998	-0.00258418
m089	-0.00137778	-0.00130247
m309	-0.00136136	-0.00016592
m873	-0.00136024	0.00225808
m705	-0.00133964	0.00062133
m092	-0.00132941	-0.000620858
m407	-0.00132934	0.00270371
m081	-0.00131265	-0.00180941
m774	-0.00129575	-4.21624e-05
m614	-0.00129356	-0.00216166
m993	-0.00128016	-0.000514002
m006	-0.0012571	-0.00195399
m472	-0.00125534	0.000826967
m872	-0.00125388	-0.00175144
m336	-0.0012387	-0.000555948
m937	-0.00123702	0.000775756
m400	-0.00123604	0.00115569
m986	-0.00123328	0.00452051
m387	-0.00122247	0.000171119
m738	-0.00121927	0.000491882
m002	-0.00121894	0.00108424
m989	-0.00119752	0.000368607
m665	-0.0011928	0.000752201
m565	-0.00118433	-0.00273584
m249	-0.00113306	-0.00210446
m225	-0.00111292	-0.0070508
m673	-0.0011077	-0.00122543
m390	-0.00110677	0.000576859
m191	-0.00110573	0.00145605
m483	-0.00108555	-0.000900821
m533	-0.00107178	0.00264963
m772	-0.00106387	-0.000693757
m021	-0.00105864	-0.00245407
m597	-0.00105762	-0.00448176
m342	-0.00105358	-0.000248061
m058	-0.00104831	7.64233e-05
m567	-0.00102635	-0.00184651
m468	-0.00102604	0.000612825
m339	-0.00100546	-0.000480586
m919	-0.0010008	4.27487e-05
m726	-0.000972281	0.0014343
m661	-0.000959613	-0.000665942
m702	-0.000932497	0.000917115
m831	-0.000922239	-0.00050482
m949	-0.000920225	-0.000657138
m755	-0.000916222	-0.000663743
m409	-0.000907227	0.000609058
m582	-0.000887005	-0.000240174
m414	-0.000878113	0.000582737
m373	-0.000876788	0.00423602
m008	-0.000876383	-0.00222633
m767	-0.000847665	0.000227042
m639	-0.000817131	-0.00033836
m751	-0.000808897	-0.000627662
m286	-0.000793934	-0.00361799
m431	-0.000754639	0.000537322
m615	-0.000751737	0.00258077
m655	-0.000745171	-0.000161573
m011	-0.000738452	0.000280825
m142	-0.000712736	1.03515e-05
m219	-0.000710077	-0.00171379
m557	-0.000709306	0.000100444
m858	-0.000704206	-0.00121479
m072	-0.000690433	-0.00423024
m941	-0.000685932	0.00072483
m024	-0.000685572	0.00300393
m530	-0.000685119	0.00223094
m381	-0.000684656	0.00777152
m345	-0.000679671	0.00302271
m760	-0.000678207	0.000976893
m822	-0.000677995	-0.000184085
m524	-0.000663658	0.0123525
m426	-0.000649884	0.0047445
m683	-0.000644214	-0.00472764
m353	-0.000630815	-0.000386469
m300	-0.000623855	6.535e-05
m423	-0.000617033	0.000754253
m811	-0.00059205	-0.00181721
m676	-0.000583216	-0.00177509
m732	-0.000579128	3.7378e-05
m609	-0.000562967	0.000453563
m197	-0.00055194	0.000154923
m850	-0.000551364	-0.0032053
m026	-0.0005482	-0.000141347
m731	-0.000536453	-0.00151301
m080	-0.000532906	0.00020389
m420	-0.00053254	-0.000495219
m969	-0.000518919	-0.000201053
m799	-0.000511736	-0.000769577
m600	-0.00051161	-0.000583333
m083	-0.000501451	-0.000434486
m214	-0.000500672	0.00208644
m334	-0.000491138	0.00084892
m501	-0.000490772	-0.00155234
m727	-0.000482386	-0.000549798
m279	-0.000480855	0.0395865
m421	-0.000466843	0.000269821
m546	-0.000462239	-0.000712404
m928	-0.000454504	-0.00121049
m780	-0.000443784	0.0010498
m489	-0.000441972	-0.00115402
m693	-0.000439538	-0.00377708
m084	-0.000431355	0.000971344
m724	-0.000414747	0.00204143
m657	-0.000406799	0.00144729
m349	-0.000405294	0.00409782
m145	-0.000400244	-0.00102483
m706	-0.000396352	-9.78144e-05
m913	-0.000385136	-0.000692101
m735	-0.000373271	0.000884554
m157	-0.00037178	-0.000242516
m879	-0.000354298	0.000190593
m962	-0.000353227	0.000575936
m552	-0.00034166	-0.00597713
m086	-0.000338936	-0.000886533
m012	-0.00033481	0.000236911
m519	-0.000333972	-0.00116679
m217	-0.000318743	-0.000326247
m223	-0.000287389	0.00254739
m781	-0.000286277	-0.00192382
m636	-0.000279491	0.000417485
m257	-0.000279149	0.00843264
m617	-0.000275152	0.00125415
m324	-0.000264719	0.000513139
m344	-0.000262187	-0.000870378
m805	-0.00024459	-0.00141569
m537	-0.000244253	-0.000423246
m801	-0.000230654	0.00104005
m651	-0.000230083	0.000719382
m478	-0.000224262	-0.000871866
m474	-0.000205073	0.00320245
m825	-0.00020275	-0.000161388
m914	-0.000200565	0.00441584
m327	-0.000200095	0.00415277
m253	-0.000196972	5.52166e-05
m816	-0.00018247	-0.000105366
m827	-0.000173996	0.000852355
m804	-0.000157793	0.000410592
m925	-0.000157043	0.00192659
m515	-0.000151375	0.000853647
m722	-0.000144152	-0.00035848
m756	-0.000129148	0.000993915
m604	-0.000126031	-9.06582e-05
m004	-0.0001259	0.00266198
m048	-0.000114682	-0.00515872
m783	-0.000110866	7.3323e-05
m411	-0.000107323	0.000102087
m933	-0.000103861	0.00346489
m527	-8.95858e-05	-0.00480969
m730	-8.79924e-05	-0.000945191
m836	-8.60839e-05	0.013525
m592	-8.56079e-05	-0.000542924
m768	-8.45524e-05	-0.000668835
m797	-8.16474e-05	0.00129948
m834	-7.23545e-05	-0.00150047
m137	-7.22629e-05	4.39835e-05
m991	-7.02218e-05	-0.00133651
m686	-6.41454e-05	-0.00129085
m224	-6.21505e-05	0.000347196
m505	-5.54715e-05	0.000812715
m475	-5.30745e-05	-0.00205715
m348	-5.17464e-05	0.00936229
m990	-5.12588e-05	0.00113195
m792	-4.76059e-05	0.000957506
m232	-4.69973e-05	-0.000479165
m695	-4.05607e-05	-0.00336936
m560	-3.94691e-05	-0.000103176
m633	-3.74556e-05	0.00644372
m675	-3.40601e-05	0.00281602
m009	-2.7586e-05	0.000451438
m613	-2.65746e-05	-0.000726375
m150	-2.62508e-05	-0.000661832
m412	-2.50746e-05	0.00107685
m759	-2.37291e-05	0.000564816
m606	-9.23312e-06	-0.000112703
m184	-5.99935e-06	0.000629834
m784	-3.39933e-11	-0.00280883
m710	3.20067e-06	-0.000850884
m955	5.13014e-06	0.00141392
m910	1.23877e-05	-0.000282384
m508	1.95046e-05	0.00076374
m038	2.11496e-05	-0.000395863
m469	2.62789e-05	0.00123331
m512	3.61267e-05	2.32462e-05
m717	4.16939e-05	-0.000606504
m067	4.28572e-05	0.00176243
m798	5.11547e-05	0.000962346
m050	5.55524e-05	0.00297965
m964	5.68747e-05	-0.00174786
m719	5.83062e-05	-0.000559509
m762	5.98021e-05	5.45697e-05
m773	5.9972e-05	-9.99961e-05
m911	7.47203e-05	-0.00169209
m470	7.5543e-05	0.0033659
m747	7.78846e-05	-0.000576486
m994	8.35773e-05	0.000294727
m104	8.79231e-05	-0.000365604
m103	9.91332e-05	-0.0016843
m299	0.000101244	0.000565201
m389	0.000120163	-0.00200329
m637	0.000123841	-0.0004246
m631	0.00012408	0.000834033
m700	0.000127207	-7.8225e-05
m123	0.000132909	-0.0369068
m514	0.000141903	-0.000822765
m741	0.000144937	-0.000428787
m396	0.000151176	0.00049065
m417	0.000151778	0.000402047
m090	0.000153531	0.00133525
m779	0.00015572	0.00148621
m062	0.000158053	-0.00078321
m802	0.000166419	-0.000730874
m292	0.000169101	0.000786683
m430	0.000175623	0.00161422
m761	0.00018626	-0.00090338
m372	0.00019232	0.000788828
m406	0.000196362	-0.00318226
m795	0.000196907	0.00117593
m796	0.000198043	0.000468212
m444	0.000199052	-0.00119481
m625	0.000203684	0.00233356
m838	0.000208247	0.000528443
m812	0.000223303	6.64272e-05
m543	0.000237175	-0.00308144
m205	0.000259351	-0.00042986
m855	0.000263381	-0.00494503
m649	0.000264668	-0.00197798
m033	0.000275191	0.000451423
m164	0.000282393	0.00204123
m548	0.000290355	5.426e-06
m082	0.000296573	3.21118e-05
m529	0.000299052	-0.00114468
m771	0.000304566	0.00108302
m133	0.000309465	-0.00369287
m504	0.000313508	-0.00210638
m078	0.000324262	-0.00258756
m097	0.0003312	0.000460303
m207	0.000335577	-0.00449532
m198	0.000335808	-0.00016898
m023	0.000342866	-0.00434887
m758	0.000343005	-8.59553e-05
m956	0.000347722	7.52413e-05
m757	0.000349172	0.00198479
m623	0.00035492	0.000816909
m326	0.000356032	-0.00174895
m629	0.00036081	0.00629755
m163	0.000368556	-0.00182041
m453	0.000380658	0.000138877
m120	0.000400807	-0.00523207
m178	0.00042605	-0.00114921
m513	0.000429749	0.000942859
m626	0.000430161	-0.002452
m442	0.000432792	0.00586374
m226	0.00043533	0.00571827
m473	0.00043806	-0.000484827
m030	0.000440749	0.000649804
m599	0.000444864	-0.00116634
m275	0.000453521	0.0145521
m775	0.000458536	-0.00136924
m189	0.000464304	-0.000124039
m158	0.000465002	0.00127282
m347	0.000465427	-0.000698933
m764	0.000475446	-0.00173777
m658	0.000478296	-8.41652e-05
m316	0.000489744	0.000531794
m459	0.000492093	0.000307996
m245	0.000493895	0.00153046
m138	0.000494964	0.00155586
m581	0.000495954	0.0145911
m897	0.00049963	0.000366708
m404	0.000507882	0.001341
m017	0.000519064	-0.00139935
m777	0.000539804	-0.000473198
m871	0.000544907	-0.00137743
m129	0.000549389	-0.000866636
m328	0.00056978	-0.00380945
m916	0.000574613	-5.98709e-05
m734	0.000581803	0.000558313
m847	0.000590176	-0.00150306
m647	0.000600756	-0.00301978
m840	0.000610173	0.000209485
m813	0.000611986	-0.000469487
m652	0.000617773	0.000729344
m691	0.000618075	-0.00362619
m966	0.000625785	0.00199595
m181	0.000634588	-0.0013916
m521	0.00063644	0.0001578
m388	0.000644283	0.000770567
m476	0.000668743	-0.0210598
m974	0.000690178	0.00186918
m018	0.000693438	-0.00335434
m503	0.000694441	-0.00149907
m876	0.000694743	-0.00798647
m887	0.000698073	0.00161857
m457	0.000704726	-0.00041689
m618	0.000712569	-0.00500374
m399	0.000713584	-0.019098
m898	0.000727396	0.00301028
m720	0.000736257	0.00514869
m770	0.000744821	0.000172502
m559	0.000747452	-0.000740232
m833	0.000747723	0.00199351
m853	0.000766905	-0.000711469
m010	0.000773176	-0.00683066
m488	0.000776336	-0.00143289
m289	0.000781988	0.00617183
m172	0.000784176	-0.00222921
m511	0.000784436	-0.00118268
m194	0.000789218	-0.000504687
m985	0.000792845	0.00281408
m806	0.000798298	0.00468408
m723	0.000802136	0.00153478
m185	0.000812799	-0.00126906
m495	0.000816516	0.00272185
m259	0.000823964	-0.00250519
m769	0.000837444	0.00090077
m996	0.000839325	0.012456
m874	0.000842977	-0.00235454
m465	0.000852536	-0.00353104
m378	0.000853173	-0.0033953
m516	0.000853463	-0.00100331
m510	0.000867032	-0.00224657
m312	0.000870823	-0.00548242
m065	0.000898917	0.00199441
m190	0.000901069	0.00135592
m598	0.000907558	0.00511248
m464	0.000919054	-0.00312991
m107	0.000921898	-0.000698385
m422	0.000923609	-0.000965183
m678	0.000926484	0.000667758
m477	0.00093309	0.00429617
m525	0.000937997	-0.0019352
m318	0.000939324	-0.000619527
m644	0.000939723	-0.00446014
m878	0.000946988	-0.00159426
m713	0.000952348	0.00146837
m789	0.000957479	-0.00688124
m703	0.000973824	0.00474474
m745	0.000981847	-0.00174178
m694	0.000986538	0.00117954
m410	0.000987278	-0.00394079
m297	0.00102793	0.00861827
m947	0.00103794	-0.00109496
m260	0.00104082	0.00459336
m896	0.0010441	0.00197769
m014	0.00106145	-0.000255391
m518	0.00106838	0.0093626
m563	0.00109614	0.00778903
m085	0.00111871	0.0003219
m229	0.00112369	0.00221183
m954	0.00119364	0.00637993
m203	0.00121524	0.00575392
m073	0.00123884	0.00786621
m988	0.00125976	-0.00170005
m667	0.00125984	-0.00213063
m057	0.00126729	0.00294855
m221	0.00130642	-0.00273239
m922	0.00130818	-0.000651022
m354	0.00131501	0.000496579
m105	0.00131712	0.00168628
m360	0.00131916	-0.0108898
m294	0.00132219	-0.00174209
m803	0.00132723	-0.00151431
m171	0.00132797	0.000553054
m467	0.00135033	0.0032443
m350	0.00136049	0.00532444
m863	0.00137472	-0.00118793
m498	0.00140009	-0.00065102
m737	0.00142953	0.00101071
m670	0.0014356	-0.00187085
m939	0.00145739	0.00237009
m278	0.00149614	0.00125888
m093	0.00149721	-0.00126858
m890	0.0014977	0.00138691
m785	0.00150155	0.00782891
m595	0.00150931	-3.47783e-05
m415	0.00152513	-0.00600262
m610	0.00154924	6.47288e-05
m522	0.00156967	0.00373223
m981	0.00161251	0.00144125
m620	0.00164667	0.000160766
m458	0.00164868	-0.0023394
m593	0.00165495	0.0165859
m405	0.00165996	0.0101897
m810	0.00170307	2.57391e-05
m674	0.00174164	-0.00324821
m480	0.00179076	-0.00256767
m725	0.00185779	0.00717745
m398	0.00186373	0.00116722
m136	0.00188427	0.000202729
m443	0.00188629	0.00171753
m059	0.00188755	0.00108724
m918	0.00191848	-0.000848076
m036	0.00192252	0.00333658
m782	0.00196481	0.0129114
m063	0.00197867	0.00609555
m642	0.00201404	0.00638505
m499	0.00203774	-0.0174576
m293	0.00204785	9.57514e-05
m440	0.00205644	0.00170004
m688	0.00205998	-9.17438e-05
m794	0.00206073	-0.00522982
m287	0.00206316	-0.000954038
m351	0.00208139	0.0656431
m712	0.00208355	-0.000305138
m746	0.00213679	0.0010858
m895	0.00214657	0.00195044
m640	0.00214825	-0.000310127
m930	0.00217961	0.00947415
m666	0.00219195	-0.00249753
m386	0.00220868	-0.00453294
m165	0.0022287	-0.00198892
m280	0.00223068	0.00436698
m343	0.00230118	-0.0152171
m733	0.00234407	0.00486646
m039	0.00236625	0.0294169
m277	0.00237158	-0.0129584
m835	0.00247099	-0.00406963
m809	0.00247888	-0.00830136
m046	0.00249309	-0.00366798
m976	0.00250387	-0.00317429
m517	0.00257242	-0.00187266
m237	0.00261944	0.003152
m295	0.00262435	0.00314272
m808	0.00263526	0.00761418
m071	0.00266228	-0.00205957
m859	0.00270712	0.00353972
m753	0.00272986	0.0032606
m692	0.00274762	0.00277317
m167	0.0027597	-0.00425332
m938	0.00276801	-0.00315248
m574	0.00278665	0.00215145
m718	0.00289048	-0.00799301
m531	0.0029022	-0.000622858
m743	0.00290943	0.00631988
m241	0.00292194	0.0332066
m843	0.00293718	-0.00424398
m365	0.00297308	0.0029608
m549	0.00298174	0.00580534
m020	0.0029937	-0.0134536
m965	0.00301997	-0.00560315
m729	0.00305602	-0.00147442
m330	0.00308338	-0.00690176
m975	0.00308884	0.000260164
m656	0.00310597	0.00203443
m709	0.00314664	0.00572962
m841	0.00315581	0.00204
m583	0.00318066	0.000668248
m959	0.00318104	-0.00131906
m385	0.00324528	0.0015249
m481	0.00328024	0.00576688
m589	0.00334589	-0.00270045
m577	0.00336496	-0.00555031
m880	0.00338483	-0.00430136
m015	0.00338647	-0.00195895
m752	0.00339785	0.00483693
m585	0.00340111	-0.00854399
m904	0.00342076	-0.00183658
m915	0.00342795	-0.0059276
m418	0.00343733	-0.0020138
m893	0.00344857	0.00192674
m870	0.00349394	-0.00501865
m535	0.00368971	-8.23686e-05
m434	0.0037453	-0.00239415
m953	0.00384069	0.000236285
m248	0.00388982	-0.00144076
m034	0.00389239	-0.0159285
m333	0.0039326	-0.00906637
m763	0.00393382	0.00263072
m479	0.00396313	-0.00444881
m166	0.00399623	-0.00283085
m845	0.00402985	-0.00696553
m247	0.00405671	-0.00266402
m491	0.00406663	0.00599811
m352	0.00408676	0.00230667
m319	0.00412322	0.0408667
m912	0.00413155	0.000909087
m228	0.00414726	-0.00388057
m886	0.00419004	0.0259613
m881	0.00423936	0.00417012
m091	0.00424776	-0.00429273
m628	0.00425374	0.00214689
m980	0.00426608	0.023382
m337	0.00435238	-0.00125777
m742	0.00436071	-0.00472682
m256	0.00438663	0.0072311
m579	0.0045581	0.0110359
m917	0.00459932	-0.00330231
m846	0.00461991	-0.00537369
m790	0.00471998	-0.00547101
m413	0.00478602	0.00437159
m828	0.00490611	-0.0135154
m829	0.00491408	-0.00952703
m177	0.00491507	0.00232251
m891	0.00493183	-0.00371941
m687	0.0049344	0.00276229
m452	0.00496813	-0.000714798
m776	0.00497577	0.00936752
m736	0.0050401	-0.00498327
m122	0.00506504	0.0139839
m672	0.00506545	-0.00303715
m837	0.0050663	0.0070158
m946	0.00515468	-0.0143605
m263	0.00516473	-0.152692
m506	0.00517531	-0.018203
m403	0.00519339	0.00535968
m482	0.00521304	-0.00260452
m587	0.00529442	-0.00818108
m462	0.00544887	0.0156492
m037	0.00545124	-0.00652111
m427	0.00547582	-0.00776825
m210	0.00547647	0.00505398
m564	0.00549698	0.00221877
m251	0.00555515	0.0107682
m526	0.00560137	-0.00295856
m322	0.00562508	-0.00957012
m888	0.00566143	0.00529238
m659	0.00566806	0.00927293
m425	0.0057119	0.00372139
m463	0.00572034	0.0144198
m056	0.00578789	-0.0102646
m243	0.00581863	0.0210219
m013	0.00599903	0.00442881
m967	0.00621317	-0.00754382
m487	0.00631374	-0.00350728
m748	0.00636048	0.0031628
m435	0.00638948	0.00349684
m532	0.00644639	-0.00618828
m497	0.00644971	-0.00746033
m787	0.00647072	0.00362036
m053	0.00656044	0.00814082
m550	0.00657342	-0.00487442
m960	0.00663785	0.00290019
m356	0.00663986	0.000619403
m849	0.00674498	0.0430393
m173	0.00677281	-0.00136462
m830	0.00677531	-0.0127772
m110	0.00689558	0.000198094
m968	0.00703044	-0.00328722
m250	0.00704622	-0.0109779
m296	0.0070472	0.00454503
m315	0.00709934	2.86899e-05
m624	0.00726499	-0.00885231
m003	0.00727913	-0.010396
m627	0.00729505	0.00596943
m807	0.00732368	0.0101275
m281	0.00737852	-0.0157582
m754	0.00750284	0.0105217
m060	0.00771895	-0.00365829
m558	0.00777745	0.020959
m310	0.00783608	0.015265
m945	0.00819393	0.00259976
m335	0.00824292	-0.0187184
m291	0.0083204	-0.0129134
m520	0.00862697	0.025151
m432	0.00864645	-0.0274582
m439	0.00865916	0.00198677
m865	0.00873707	-0.00299453
m075	0.00893697	-0.0252011
m195	0.00907607	0.0114172
m696	0.00908008	0.0100255
m602	0.00926078	0.0081001
m484	0.009348	-0.0261611
m424	0.00935608	0.0157914
m202	0.00937225	-0.0110371
m594	0.00957895	-0.00102415
m108	0.0097081	-0.00794999
m903	0.0102638	0.00781566
m115	0.0105661	-0.000321187
m590	0.0106117	-0.00408819
m786	0.0106914	0.00788598
m791	0.0108149	-0.000481381
m066	0.0108718	-0.00959369
m690	0.0111367	-0.00933675
m147	0.0112798	0.00674012
m070	0.0113018	0.00195807
m721	0.0115788	-0.00540949
m867	0.0119958	-0.00143743
m395	0.0120192	0.0099643
m375	0.0121781	0.0174326
m361	0.0121874	0.0449466
m161	0.0122332	-0.00969404
m117	0.0123778	0.0446402
m669	0.0123846	0.0121773
m032	0.0124148	-0.0195801
m141	0.012459	-0.0190853
m401	0.012481	-0.00262183
m317	0.0129269	-0.00388984
m408	0.0132208	0.0111579
m370	0.0135262	0.0616738
m578	0.0136496	-0.0046135
m815	0.014177	0.0100208
m820	0.014408	-0.0083208
m019	0.0146166	0.0140096
m266	0.0146951	0.0576849
m068	0.0150021	0.00646437
m119	0.0153391	-0.0067837
m892	0.0156776	0.00873693
m282	0.0157894	-0.023227
m749	0.0167689	-0.0039858
m239	0.0169524	0.00911804
m943	0.0169691	-0.0143786
m288	0.0171437	-0.00288721
m684	0.0171448	-0.0110715
m446	0.0173275	-0.0374772
m273	0.0175568	-0.0332248
m685	0.0179802	0.00299534
m355	0.0179957	-0.02464
m978	0.0180427	-0.0256883
m646	0.0183016	-0.0169469
m586	0.018327	0.00272881
m679	0.018511	0.0018549
m971	0.0186697	-0.0409924
m149	0.0187652	-0.0217643
m680	0.0189402	0.00306922
m306	0.0189423	-0.0148545
m160	0.0192576	-0.00731951
m800	0.0196563	0.0190591
m857	0.0198665	0.0140188
m972	0.0200621	-0.0405108
m114	0.0205688	0.0171114
m973	0.0205944	-0.0517874
m126	0.0207068	0.00990047
m320	0.021092	-0.0383916
m040	0.0211653	0.00711255
m371	0.0213383	-0.0486501
m130	0.0216606	-0.037898
m861	0.021692	0.0546172
m416	0.0229957	0.00805996
m140	0.0234207	-0.0231228
m261	0.0240834	0.0815812
m051	0.0248447	0.025343
m043	0.0249784	-0.0265512
m507	0.0266548	0.0158615
m007	0.0267178	-0.00842979
m052	0.0267916	0.0323144
m064	0.0268545	0.0249456
m456	0.0271999	-0.0123046
m714	0.0275875	0.0398631
m882	0.0286044	0.0231909
m176	0.0292508	0.0265076
m116	0.031156	-0.0320936
m236	0.0312447	0.0512182
m154	0.0313048	-0.074658
m877	0.0317142	0.041852
m311	0.031733	0.049647
m750	0.0324595	-0.00828595
m112	0.0328923	-0.0138799
m204	0.0332617	-0.00514909
m766	0.0333561	0.0523642
m124	0.0343862	-0.000255666
m818	0.0360541	0.0125515
m246	0.0360681	0.0180261
m262	0.0367676	-0.0157883
m704	0.0380628	-0.0633027
m860	0.038471	-0.0349912
m269	0.0391812	0.00348505
m298	0.0412854	0.0039912
m265	0.042199	0.0138004
m242	0.0435197	-0.011508
m570	0.0436655	0.0279454
m143	0.0448182	-0.0274397
m042	0.045295	0.010769
m948	0.0461871	-0.0240137
m490	0.046284	-0.0145174
m174	0.0502398	0.00423303
m025	0.0525068	0.021499
m206	0.0534682	0.00102049
m523	0.0544999	0.02661
m216	0.0548567	0.0656468
m240	0.0562267	0.0172004
m979	0.0569657	0.0190754
m196	0.0577955	0.209378
m028	0.0582452	-0.057442
m170	0.0623192	0.032785
m367	0.0643142	0.0134743
m944	0.0701169	0.0291887
m844	0.0722082	0.0431968
m148	0.0857027	-0.142872
m175	0.0882767	-0.0615861
m338	0.0929799	0.0754962
m272	0.108442	0.249475
m369	0.115132	0.261217
m146	0.124031	0.0942283
m645	0.137936	-0.0670427
m276	0.144241	0.684844
m118	0.158804	-0.0784826
m211	0.165459	-0.0925388
m111	0.19111	-0.0699823
m213	0.19865	-0.0814082
m102	0.207908	-0.026055
