# Supplementary material for: Measurement of metabolite variations and analysis of related gene expression in Chinese liquorice (Glycyrrhiza uralensis) plants under UV-B irradiation
Source: Sci Rep. 2018 Apr 18;8:6144. doi: 10.1038/s41598-018-24284-4 (PMC5906665; doi:10.1038/s41598-018-24284-4)
Supplement: Supplementary file 3 — Dataset 2 [file 41598_2018_24284_MOESM3_ESM.xlsx]

## Sheet: Supplementary Table S2
Supplementary Table S2. A union of higher VIP scores (VIP>1) of metabolic signals detected in uralensis leaves under UV-B irradiation of four time ponits.
Var ID (Primary)	M12h.VIP[1]		Var ID (Primary)	M24h.VIP[1]		Var ID (Primary)	M48h.VIP[1]		Var ID (Primary)	M96h.VIP[1]
m002	1.57483		m001	1.23195		m002	1.52019		m004	1.12732
m005	1.14622		m005	1.09598		m005	1.50548		m006	1.42232
m007	1.38961		m007	1.62828		m007	1.24522		m007	1.24249
m008	1.1099		m012	1.57313		m013	1.17761		m008	1.1233
m011	1.38224		m015	1.60952		m019	1.39377		m010	1.38482
m014	1.22797		m016	1.17518		m020	1.3764		m012	1.06334
m017	1.25539		m020	1.0348		m021	1.34668		m013	1.38214
m019	1.17284		m029	1.82754		m023	1.10067		m014	1.33398
m022	1.10365		m031	1.73581		m027	1.12584		m015	1.14149
m023	1.12827		m035	1.67231		m029	1.43469		m016	1.03369
m025	1.36008		m039	1.4917		m031	1.17868		m017	1.21948
m029	1.42935		m041	1.53019		m032	1.12367		m019	1.13576
m032	1.42414		m043	1.52334		m035	1.18971		m025	1.33206
m035	1.87219		m044	1.30013		m037	1.58592		m027	1.35277
m039	1.23295		m047	1.25888		m040	1.5031		m029	1.50272
m041	1.07357		m050	1.12248		m042	1.50103		m031	1.39385
m042	1.48912		m051	1.11095		m043	1.42393		m037	1.0522
m044	1.13567		m052	1.14441		m045	1.04422		m040	1.23097
m047	1.27925		m053	1.10702		m046	1.15776		m041	1.11868
m058	1.64628		m054	1.31004		m047	1.66254		m042	1.17355
m060	1.13113		m055	1.38418		m049	1.68618		m043	1.47902
m063	1.282		m056	1.01342		m060	1.26424		m045	1.3168
m064	1.12883		m064	1.49617		m061	1.02637		m049	1.37268
m065	1.18657		m065	1.43857		m064	1.03711		m051	1.33424
m069	1.19248		m067	1.01829		m068	1.2972		m052	1.30555
m072	1.2177		m068	1.14719		m070	1.04738		m053	1.30633
m075	1.01958		m070	1.15837		m071	1.22652		m054	1.35725
m076	1.01936		m071	1.46186		m077	1.58852		m056	1.4803
m079	1.15789		m072	1.53341		m083	1.1446		m057	1.01333
m082	1.40503		m074	1.0594		m084	1.40545		m060	1.46804
m083	1.09541		m075	1.38297		m089	1.16871		m065	1.2741
m086	1.49241		m077	1.32318		m091	1.44275		m069	1.29508
m088	1.52174		m082	1.86399		m092	1.23892		m070	1.04922
m093	1.54937		m090	1.42034		m093	1.51744		m072	1.08851
m097	1.14156		m091	1.2867		m096	1.38073		m075	1.12151
m099	1.14609		m095	1.33318		m098	1.7163		m077	1.0971
m103	1.48226		m096	1.39607		m101	1.36613		m079	1.27836
m107	1.08718		m097	1.15687		m102	1.4598		m081	1.31569
m110	1.7932		m102	1.09746		m104	1.0095		m087	1.02924
m113	1.03298		m103	1.62699		m106	1.16778		m091	1.35565
m114	1.28155		m105	1.52599		m107	1.52919		m095	1.44885
m117	1.6976		m106	1.88846		m109	1.03433		m096	1.3399
m124	1.95539		m107	1.17078		m111	1.42661		m097	1.44453
m125	1.63097		m110	1.14698		m112	1.1697		m098	1.06791
m126	1.55637		m113	1.13591		m118	1.31446		m101	1.24054
m131	1.45461		m114	1.25803		m119	1.17925		m102	1.10927
m132	1.41415		m118	1.02686		m123	1.10432		m106	1.4709
m133	1.14632		m119	1.42612		m124	1.44594		m109	1.37099
m134	1.55318		m121	1.39334		m126	1.60094		m110	1.4261
m138	1.34134		m122	1.24545		m128	1.1425		m112	1.04705
m140	1.53064		m126	1.28482		m130	1.3713		m113	1.14462
m143	1.20618		m127	1.39562		m131	1.3884		m115	1.18844
m144	1.66872		m129	1.30926		m133	1.27334		m119	1.24935
m146	1.05104		m132	1.28924		m141	1.21465		m121	1.50637
m153	1.65962		m133	1.30416		m142	1.62643		m123	1.07011
m158	1.42528		m134	1.58035		m143	1.308		m124	1.40515
m164	1.51153		m137	1.16003		m144	1.32159		m125	1.48067
m168	1.22721		m138	1.44531		m146	1.38583		m127	1.36035
m171	1.17993		m140	1.09623		m148	1.48157		m128	1.19517
m178	1.43815		m143	1.31273		m152	1.67729		m130	1.16298
m182	1.61229		m145	1.09561		m156	1.09771		m131	1.02283
m184	1.17028		m146	1.63834		m158	1.04962		m134	1.39703
m187	1.03879		m150	1.04899		m159	1.51315		m142	1.1509
m192	1.94043		m151	1.37481		m160	1.7533		m143	1.25988
m194	1.24997		m152	1.24163		m165	1.03786		m144	1.36744
m195	1.82299		m153	1.3793		m167	1.6545		m146	1.28318
m196	1.49352		m161	1.22931		m168	1.17433		m149	1.04589
m199	1.16144		m162	1.14518		m169	1.38042		m152	1.48421
m200	1.78498		m166	1.41385		m170	1.0939		m153	1.44167
m201	1.93663		m167	1.31764		m173	1.35707		m155	1.17628
m205	1.01416		m168	1.04887		m175	1.16782		m156	1.2704
m206	1.10788		m169	1.00576		m180	1.1215		m158	1.11713
m207	1.08295		m173	1.33181		m181	1.14193		m159	1.27852
m210	1.33554		m176	1.16632		m183	1.01604		m160	1.5096
m212	2.01476		m177	1.15277		m188	1.32858		m162	1.17157
m214	1.75335		m180	1.45077		m189	1.48722		m165	1.18333
m216	1.57961		m183	1.45925		m193	1.04155		m167	1.35597
m218	1.4453		m186	1.16811		m195	1.20993		m168	1.51488
m221	1.12284		m188	1.23993		m199	1.59125		m169	1.20034
m222	1.93198		m189	1.36254		m200	1.33345		m173	1.10644
m227	1.79957		m199	1.24344		m202	1.54497		m174	1.01122
m230	1.56203		m200	1.67723		m204	1.38646		m175	1.0744
m234	1.65422		m201	1.63768		m206	1.3471		m176	1.0645
m239	1.74129		m202	1.42118		m208	1.53872		m179	1.32986
m242	1.33304		m203	1.44453		m211	1.50778		m180	1.12697
m243	1.09858		m204	1.18546		m212	1.45824		m184	1.12414
m244	1.37843		m207	1.68988		m213	1.36395		m187	1.05444
m246	1.75308		m208	1.29156		m215	1.35893		m190	1.39639
m249	1.05896		m212	1.60272		m217	1.29815		m192	1.3547
m250	1.88428		m215	1.42359		m220	1.08186		m195	1.16914
m251	1.01416		m217	1.0383		m227	1.24604		m196	1.16464
m254	1.82402		m220	1.58935		m230	1.66458		m197	1.12163
m255	1.82892		m222	1.80383		m231	1.47327		m198	1.16616
m256	1.16656		m230	1.67652		m233	1.51395		m200	1.41941
m257	1.41972		m231	1.29703		m234	1.46749		m201	1.09639
m261	1.62857		m233	1.1427		m235	1.6576		m203	1.07618
m265	1.58472		m234	1.52903		m242	1.6535		m204	1.03886
m266	1.70122		m235	1.21901		m244	1.04623		m206	1.21155
m268	1.00678		m238	1.35953		m247	1.53808		m209	1.17167
m270	1.83347		m239	1.07733		m248	1.50228		m210	1.16048
m271	1.5731		m240	1.11879		m250	1.27159		m212	1.5161
m272	1.79242		m241	1.59759		m251	1.15779		m215	1.35757
m276	1.42804		m244	1.24852		m254	1.07468		m218	1.08936
m282	1.63812		m245	1.48534		m255	1.71411		m220	1.47871
m283	1.24959		m246	1.03908		m256	1.34818		m222	1.43512
m287	1.24397		m249	1.01885		m258	1.148		m227	1.4823
m288	1.0797		m250	1.0019		m259	1.42465		m230	1.4779
m289	1.91667		m251	1.44596		m262	1.02684		m231	1.5053
m292	1.67423		m254	1.09864		m263	1.14091		m233	1.42405
m293	1.06091		m256	1.07734		m265	1.3425		m234	1.39485
m297	1.57871		m261	1.67358		m267	1.32814		m235	1.24761
m299	1.41198		m262	1.26323		m269	1.00602		m237	1.21529
m301	1.84048		m263	1.65534		m270	1.66294		m239	1.20788
m305	1.11446		m264	1.6416		m271	1.6423		m240	1.48939
m306	1.55245		m265	1.11918		m273	1.532		m241	1.18808
m308	1.00184		m266	1.49452		m274	1.1177		m242	1.28999
m309	1.39242		m267	1.72749		m281	1.40884		m243	1.14709
m311	1.85223		m268	1.54862		m282	1.06747		m244	1.34875
m314	1.79346		m270	1.89742		m284	1.4948		m246	1.47254
m317	1.06551		m271	1.45393		m288	1.53993		m247	1.35448
m318	1.77997		m272	1.65728		m290	1.4568		m249	1.2841
m319	1.81817		m273	1.61787		m293	1.30745		m252	1.31353
m321	1.36531		m274	1.71848		m294	1.04903		m253	1.12873
m327	1.09146		m275	1.59067		m295	1.08261		m255	1.42573
m329	1.27278		m276	1.39418		m296	1.73004		m257	1.48867
m336	1.48268		m279	1.6598		m297	1.5858		m258	1.43663
m341	1.16667		m283	1.5937		m298	1.16372		m260	1.13874
m342	1.02427		m284	1.0932		m300	1.0098		m262	1.11628
m347	1.51024		m286	1.34865		m301	1.22204		m264	1.50877
m350	1.58313		m288	1.89193		m302	1.40906		m265	1.13583
m353	1.81577		m289	1.60792		m306	1.60289		m266	1.04707
m356	1.58263		m297	1.11911		m307	1.28677		m267	1.44545
m358	1.79877		m299	1.11913		m309	1.04272		m268	1.4611
m359	1.85199		m300	1.12834		m313	1.27883		m269	1.21271
m362	1.93783		m301	1.46913		m315	1.35338		m270	1.3676
m363	1.94264		m305	1.0944		m317	1.42407		m271	1.34165
m365	1.67703		m307	1.2429		m319	1.4066		m272	1.47526
m368	1.28866		m308	1.4284		m320	1.36569		m273	1.41445
m369	1.88064		m315	1.31172		m322	1.60653		m274	1.48265
m370	1.45343		m316	1.7773		m323	1.15594		m276	1.06275
m376	1.02065		m318	1.33864		m324	1.18556		m281	1.07149
m377	1.27954		m319	1.78224		m329	1.39402		m283	1.42577
m378	1.08344		m327	1.32519		m330	1.10464		m284	1.44146
m382	1.26492		m330	1.15472		m331	1.40882		m285	1.13859
m383	1.21392		m331	1.10275		m332	1.33482		m288	1.06616
m386	1.23183		m333	1.34846		m333	1.1526		m290	1.46607
m390	1.39724		m334	1.00949		m337	1.66313		m293	1.00253
m392	1.3122		m341	1.65956		m340	1.05221		m296	1.49906
m393	1.64396		m342	1.16222		m341	1.32048		m298	1.50511
m396	1.05494		m344	1.63009		m350	1.10354		m301	1.44295
m397	1.14672		m345	1.10498		m356	1.64747		m302	1.26742
m398	1.51638		m351	1.4255		m358	1.49506		m303	1.18548
m399	1.12872		m354	1.61227		m359	1.24321		m304	1.2968
m400	1.75143		m357	1.24787		m363	1.5296		m306	1.23949
m402	1.65714		m358	1.67767		m364	1.51814		m307	1.09906
m404	1.28231		m362	1.67439		m365	1.17054		m311	1.33292
m406	1.29996		m363	1.6876		m366	1.78914		m313	1.51833
m412	1.26084		m367	1.48608		m368	1.50861		m315	1.41325
m413	1.12971		m368	1.50722		m370	1.37715		m321	1.10221
m415	1.23132		m369	1.8385		m371	1.17154		m322	1.2928
m416	1.16489		m370	1.63133		m373	1.39379		m323	1.40133
m417	1.13287		m371	1.14589		m374	1.47386		m329	1.49543
m418	1.52887		m373	1.40365		m376	1.27807		m331	1.48196
m423	1.29836		m374	1.76458		m377	1.3591		m332	1.00832
m425	1.43851		m375	1.49344		m378	1.08826		m334	1.36178
m428	1.5943		m376	1.20125		m379	1.67778		m336	1.27214
m433	1.19498		m377	1.40428		m380	1.37784		m338	1.41048
m435	1.253		m378	1.85692		m383	1.50149		m340	1.0277
m438	1.92669		m379	1.43294		m386	1.02655		m341	1.04986
m442	1.69589		m381	1.05173		m387	1.47071		m346	1.09418
m444	1.40238		m382	1.06283		m389	1.6122		m348	1.4002
m445	1.60346		m383	1.49913		m393	1.2019		m350	1.23554
m447	1.2046		m387	1.2622		m395	1.60622		m352	1.04722
m448	1.81599		m389	1.10586		m398	1.03833		m356	1.22127
m450	1.07795		m391	1.09606		m399	1.28786		m357	1.44039
m453	1.0237		m393	1.12118		m406	1.43892		m358	1.38812
m459	1.0177		m399	1.04582		m409	1.59514		m359	1.51835
m470	1.34401		m400	1.15579		m411	1.13736		m360	1.41305
m475	1.12879		m402	1.25236		m418	1.67646		m361	1.17265
m476	1.37231		m407	1.25878		m420	1.26976		m363	1.47392
m477	1.56873		m412	1.04203		m429	1.23348		m364	1.37673
m478	1.21269		m414	1.1736		m430	1.00447		m365	1.30792
m485	1.61121		m429	1.67324		m433	1.1812		m367	1.27871
m491	1.23853		m438	1.87915		m435	1.49303		m368	1.40658
m495	1.63377		m439	1.05538		m436	1.23668		m369	1.3318
m497	1.3709		m441	1.66736		m438	1.72379		m372	1.03107
m499	1.19458		m442	1.71192		m442	1.1437		m374	1.25908
m500	1.19058		m449	1.32278		m446	1.28336		m376	1.07577
m503	1.0787		m451	1.4058		m447	1.56831		m377	1.38989
m507	1.43042		m453	1.35282		m448	1.68618		m379	1.30099
m508	1.64411		m456	1.76369		m449	1.24395		m382	1.28023
m511	1.00239		m457	1.17113		m454	1.10659		m385	1.37063
m514	1.02254		m460	1.46914		m467	1.1937		m387	1.1078
m515	1.67504		m470	1.71162		m470	1.29182		m388	1.44193
m523	1.38975		m473	1.55905		m474	1.66938		m390	1.29768
m528	1.89817		m474	1.11296		m477	1.57425		m391	1.49548
m531	1.34641		m476	1.13645		m478	1.02402		m392	1.26871
m532	1.5921		m479	1.07458		m479	1.61807		m393	1.01389
m533	1.59641		m482	1.10111		m481	1.17257		m394	1.20778
m536	1.88735		m483	1.415		m484	1.13319		m397	1.25412
m538	1.19598		m484	1.36128		m490	1.5718		m402	1.33243
m539	1.19632		m486	1.27702		m496	1.06356		m409	1.44364
m541	1.52246		m496	1.41515		m497	1.04764		m411	1.39882
m542	1.14482		m503	1.60602		m498	1.62515		m416	1.50307
m543	1.73591		m511	1.63377		m499	1.38771		m418	1.43415
m544	1.58336		m517	1.13398		m506	1.00885		m420	1.34292
m545	1.27888		m518	1.16674		m510	1.30252		m421	1.32878
m546	1.07543		m524	1.3456		m516	1.40959		m425	1.43438
m550	1.19143		m526	1.1645		m517	1.3187		m427	1.02824
m551	1.67002		m530	1.21028		m520	1.32653		m428	1.47269
m552	1.42615		m534	1.67101		m522	1.45652		m429	1.29943
m554	1.93189		m536	1.1004		m523	1.57219		m432	1.0975
m556	1.6577		m539	1.07179		m524	1.00115		m433	1.34622
m565	1.35332		m540	1.53354		m526	1.72658		m435	1.06928
m566	1.30034		m542	1.42584		m530	1.15778		m436	1.31046
m568	1.52462		m545	1.4782		m532	1.58325		m438	1.3905
m569	1.75082		m550	1.21264		m534	1.43182		m441	1.35064
m571	1.72673		m551	1.16043		m536	1.54082		m445	1.23723
m577	1.13733		m553	1.25702		m539	1.43435		m449	1.2068
m581	1.84339		m555	1.05119		m541	1.30366		m451	1.24988
m588	1.29679		m556	1.43206		m542	1.23359		m453	1.00349
m589	1.07005		m557	1.04944		m547	1.59568		m454	1.40735
m591	1.5959		m558	1.05872		m548	1.02182		m456	1.46968
m595	1.13208		m559	1.38182		m551	1.06413		m458	1.28849
m596	1.55587		m560	1.17702		m552	1.58534		m460	1.29726
m598	1.70831		m563	1.24443		m554	1.64868		m461	1.10196
m604	1.41028		m565	1.04902		m555	1.16265		m462	1.24953
m605	1.14154		m566	1.54975		m556	1.66787		m463	1.3825
m606	1.46412		m567	1.35905		m558	1.21079		m464	1.14718
m607	1.84239		m569	1.14106		m559	1.20646		m479	1.01114
m612	1.14904		m571	1.38213		m560	1.1128		m481	1.16878
m618	1.753		m575	1.16525		m562	1.36019		m482	1.02406
m620	1.03494		m576	1.34387		m566	1.22231		m483	1.08065
m621	1.22931		m580	1.48733		m569	1.42266		m485	1.15682
m622	1.79226		m581	1.39373		m570	1.07511		m486	1.1644
m626	1.64899		m584	1.43574		m571	1.56634		m487	1.37545
m630	1.17782		m586	1.34432		m573	1.31453		m490	1.30174
m631	1.52687		m590	1.1594		m576	1.3516		m492	1.05065
m632	1.73865		m591	1.09706		m578	1.64323		m493	1.4901
m633	1.25909		m594	1.34353		m580	1.76429		m494	1.24071
m634	1.65495		m595	1.02547		m584	1.43213		m496	1.47265
m637	1.14014		m596	1.66		m589	1.66418		m502	1.17934
m644	1.5204		m599	1.42471		m590	1.71817		m506	1.29573
m645	1.09033		m600	1.24543		m591	1.60292		m507	1.39035
m650	1.25223		m604	1.16746		m594	1.64509		m509	1.22901
m651	1.4212		m605	1.62408		m596	1.03165		m513	1.11646
m653	1.11762		m610	1.07576		m601	1.56502		m518	1.11512
m654	1.28487		m611	1.42575		m603	1.55283		m521	1.11623
m658	1.03287		m613	1.20505		m604	1.04868		m523	1.43312
m662	1.19292		m616	1.22064		m605	1.17012		m525	1.4234
m670	1.81299		m618	1.37261		m607	1.07287		m527	1.15569
m671	1.4678		m622	1.64077		m608	1.15968		m528	1.48148
m677	1.95544		m625	1.21656		m609	1.2689		m531	1.13807
m678	1.48221		m628	1.33113		m614	1.05924		m532	1.03622
m682	1.66766		m630	1.33096		m616	1.74915		m534	1.50353
m685	1.63493		m631	1.38064		m617	1.02591		m536	1.49548
m686	1.33579		m634	1.14159		m621	1.47993		m537	1.05575
m689	1.82987		m635	1.53568		m622	1.17834		m538	1.12648
m690	1.34891		m636	1.48945		m624	1.23597		m539	1.51779
m691	1.28092		m638	1.40989		m627	1.56451		m540	1.27281
m693	1.85322		m646	1.55503		m631	1.20624		m541	1.51439
m695	1.22268		m647	1.53816		m634	1.1733		m542	1.35947
m701	1.26954		m648	1.68039		m642	1.08002		m544	1.30835
m703	1.58818		m653	1.4795		m645	1.7322		m545	1.42428
m704	1.908		m659	1.55049		m646	1.23943		m546	1.24117
m705	1.86571		m662	1.78974		m648	1.34366		m547	1.26795
m707	1.413		m664	1.17439		m650	1.10036		m549	1.42125
m709	1.89598		m667	1.13469		m653	1.75342		m550	1.16877
m710	1.07824		m669	1.02893		m654	1.22382		m553	1.39942
m711	1.83867		m671	1.55267		m660	1.55392		m554	1.42248
m713	1.59787		m673	1.0768		m662	1.33308		m555	1.37802
m714	1.61041		m674	1.6804		m664	1.04063		m556	1.16742
m716	1.05265		m676	1.2678		m665	1.19079		m557	1.09256
m718	1.76752		m677	1.26482		m667	1.02885		m561	1.33124
m725	1.55233		m679	1.05256		m672	1.06091		m563	1.29284
m732	1.63028		m680	1.04899		m676	1.36989		m564	1.47766
m733	1.61284		m682	1.18869		m677	1.74111		m566	1.41724
m734	1.139		m684	1.14943		m682	1.65179		m569	1.47126
m737	2.00404		m685	1.75449		m684	1.28209		m570	1.515
m738	1.15629		m689	1.05561		m685	1.78012		m571	1.5075
m740	1.06794		m692	1.07038		m687	1.53916		m572	1.46421
m742	1.71345		m694	1.00106		m688	1.41248		m573	1.4069
m745	1.17266		m697	1.46882		m689	1.19407		m574	1.22506
m748	1.86391		m698	1.13523		m691	1.06182		m575	1.12514
m749	1.4813		m699	1.67568		m695	1.06489		m576	1.28438
m750	1.7381		m703	1.39496		m697	1.47632		m578	1.14823
m752	1.20678		m708	1.65875		m698	1.50453		m580	1.51576
m753	1.16051		m711	1.59943		m699	1.60528		m582	1.43448
m754	1.12484		m715	1.77198		m702	1.22587		m584	1.46875
m757	1.05258		m718	1.09		m705	1.67804		m586	1.07986
m764	1.55146		m719	1.56391		m706	1.28041		m588	1.36155
m765	1.13266		m720	1.16252		m708	1.73869		m590	1.44128
m769	1.11338		m721	1.16798		m709	1.57971		m591	1.50661
m776	1.29003		m725	1.44781		m711	1.56078		m592	1.2476
m777	1.23521		m735	1.64032		m712	1.22291		m594	1.16029
m784	1.05482		m737	1.19362		m713	1.36913		m595	1.1895
m785	1.13287		m739	1.07721		m715	1.6664		m596	1.23285
m786	1.30633		m740	1.85063		m716	1.44531		m597	1.09745
m787	1.39936		m749	1.69836		m718	1.19901		m600	1.10005
m789	1.308		m750	1.75422		m720	1.52886		m601	1.25629
m791	1.67816		m759	1.33367		m721	1.72076		m602	1.44306
m792	1.30799		m764	1.00759		m729	1.09319		m603	1.19327
m793	1.48346		m766	1.53149		m732	1.76619		m605	1.33519
m800	1.53245		m768	1.4024		m736	1.48274		m607	1.49944
m803	1.38572		m773	1.01594		m737	1.15315		m608	1.12681
m807	1.42828		m774	1.33397		m744	1.65351		m611	1.32407
m812	1.48586		m775	1.66955		m745	1.09719		m614	1.27688
m815	1.84535		m776	1.39259		m748	1.09379		m615	1.2216
m820	1.651		m788	1.46137		m749	1.12042		m616	1.45451
m822	1.15061		m790	1.30712		m750	1.77138		m619	1.39744
m825	1.73406		m795	1.79179		m752	1.1371		m621	1.0696
m827	1.36383		m797	1.15705		m754	1.1424		m622	1.33055
m834	1.16686		m798	1.02178		m755	1.14631		m627	1.21725
m840	1.06528		m800	1.34951		m759	1.04111		m628	1.22495
m842	1.76205		m802	1.38332		m762	1.04197		m632	1.35534
m843	1.07256		m807	1.00368		m764	1.14688		m635	1.265
m847	1.41878		m809	1.48148		m766	1.21679		m638	1.30314
m848	1.43326		m811	1.68551		m767	1.22671		m639	1.18416
m849	1.43115		m812	1.7642		m776	1.23528		m640	1.26824
m852	1.44288		m823	1.10575		m777	1.37225		m643	1.48773
m854	1.93367		m827	1.08193		m780	1.50432		m645	1.08725
m858	1.53065		m829	1.02084		m782	1.29834		m646	1.29538
m860	1.45693		m830	1.34534		m783	1.06273		m648	1.26527
m861	1.78396		m833	1.22332		m790	1.49969		m651	1.47088
m867	1.74871		m835	1.64475		m792	1.17146		m653	1.44154
m869	1.05357		m836	1.57575		m793	1.51737		m656	1.12702
m870	1.40047		m839	1.14097		m796	1.04524		m659	1.30029
m874	1.49036		m842	1.45401		m800	1.37699		m660	1.5192
m877	1.04091		m844	1.59966		m804	1.00724		m662	1.39236
m880	1.42649		m848	1.84454		m807	1.26361		m663	1.36812
m881	1.88639		m849	1.68395		m813	1.34412		m664	1.20465
m882	1.76793		m851	1.79089		m820	1.79028		m666	1.41508
m885	1.34306		m852	1.4405		m822	1.28066		m668	1.46212
m887	1.07029		m854	1.89188		m824	1.40439		m669	1.45052
m891	1.84573		m855	1.43102		m825	1.43721		m671	1.43753
m892	1.08786		m856	1.37167		m826	1.03975		m672	1.18343
m893	1.39601		m857	1.10196		m828	1.19526		m673	1.42405
m898	1.83683		m860	1.12741		m829	1.20988		m675	1.20593
m901	1.11395		m861	1.86067		m830	1.28199		m677	1.46781
m904	1.56257		m865	1.07813		m832	1.0077		m679	1.34145
m906	1.90519		m868	1.49096		m833	1.42535		m680	1.36384
m909	1.67213		m869	1.24045		m840	1.3163		m681	1.40371
m910	1.56866		m872	1.39904		m841	1.60558		m682	1.35036
m914	1.55015		m873	1.13663		m842	1.69678		m684	1.31748
m915	1.28307		m875	1.21763		m843	1.21474		m685	1.38616
m916	1.87313		m877	1.25656		m850	1.54931		m687	1.37292
m923	1.57575		m878	1.68935		m852	1.466		m688	1.20467
m925	1.41585		m882	1.20634		m853	1.29169		m689	1.06442
m934	1.8362		m883	1.70523		m854	1.68406		m692	1.23782
m935	1.00329		m884	1.54152		m855	1.33336		m695	1.07343
m936	1.10462		m886	1.64478		m856	1.43164		m696	1.15766
m938	1.68293		m888	1.07535		m857	1.62866		m697	1.43925
m940	1.40721		m891	1.58983		m860	1.09204		m698	1.24037
m941	1.15072		m892	1.0484		m864	1.65066		m699	1.44737
m946	1.85327		m894	1.30718		m868	1.24733		m701	1.4513
m947	1.16251		m895	1.25867		m869	1.5632		m708	1.24288
m954	1.66253		m896	1.3438		m870	1.21351		m711	1.15066
m958	1.21925		m899	1.53618		m871	1.55099		m712	1.14064
m961	1.79809		m902	1.16604		m873	1.66185		m714	1.2798
m965	1.07283		m903	1.08364		m875	1.69872		m715	1.50656
m966	1.70797		m904	1.43395		m879	1.06748		m716	1.34638
m969	1.31429		m905	1.67599		m880	1.35658		m718	1.08481
m970	1.05138		m907	1.23105		m881	1.59803		m720	1.08091
m975	1.5186		m909	1.00593		m883	1.10902		m721	1.31443
m976	1.69704		m914	1.04869		m884	1.12428		m728	1.03582
m977	1.20997		m915	1.37696		m889	1.16356		m731	1.2223
m979	1.29489		m920	1.06275		m893	1.30245		m733	1.14616
m980	1.7109		m923	1.4724		m894	1.15709		m738	1.30766
m984	1.64129		m924	1.51342		m896	1.39604		m739	1.48554
m990	1.20386		m928	1.0901		m897	1.43364		m740	1.45
m996	1.73975		m929	1.55214		m900	1.53513		m743	1.06909
m997	1.8552		m931	1.29267		m901	1.40364		m748	1.33432
			m934	1.63321		m902	1.47841		m749	1.43402
			m936	1.60259		m904	1.45743		m750	1.4722
			m937	1.10742		m905	1.66853		m752	1.04848
			m940	1.88154		m906	1.70202		m754	1.2819
			m946	1.75752		m907	1.43384		m761	1.15069
			m947	1.06935		m908	1.42664		m763	1.1738
			m948	1.27055		m909	1.01005		m764	1.07058
			m949	1.03563		m913	1.1484		m767	1.10653
			m950	1.07692		m915	1.71044		m770	1.38345
			m952	1.76641		m917	1.00081		m773	1.1615
			m953	1.3816		m918	1.18914		m782	1.15476
			m955	1.48759		m919	1.02585		m785	1.03629
			m957	1.45157		m920	1.47221		m788	1.39458
			m959	1.2179		m923	1.68254		m790	1.17468
			m960	1.04367		m924	1.52465		m791	1.16645
			m961	1.44801		m926	1.30662		m803	1.36918
			m965	1.13925		m929	1.10309		m807	1.11512
			m966	1.26634		m930	1.39613		m814	1.25828
			m967	1.27196		m931	1.16821		m815	1.31282
			m968	1.32292		m934	1.28035		m816	1.37658
			m969	1.00198		m935	1.51972		m817	1.31445
			m976	1.0433		m936	1.65569		m818	1.26763
			m978	1.20273		m937	1.45013		m819	1.46086
			m980	1.78242		m939	1.07739		m820	1.30033
			m982	1.83392		m940	1.51396		m821	1.41661
			m983	1.60269		m942	1.47427		m823	1.34967
			m984	1.36259		m943	1.27186		m824	1.41621
			m987	1.468		m944	1.66113		m832	1.25966
			m989	1.85131		m945	1.36659		m835	1.12047
			m990	1.10285		m946	1.35555		m839	1.19054
			m993	1.31706		m948	1.46928		m842	1.41641
			m995	1.67187		m957	1.4862		m848	1.44109
			m996	1.27071		m958	1.66635		m849	1.28719
			m997	1.30512		m961	1.43092		m850	1.01874
						m963	1.109		m851	1.48671
						m965	1.16181		m852	1.22298
						m967	1.64327		m854	1.40602
						m968	1.50046		m856	1.33285
						m969	1.03486		m857	1.15893
						m976	1.54374		m858	1.44634
						m980	1.21033		m859	1.23599
						m982	1.27872		m860	1.0911
						m983	1.15306		m861	1.43451
						m984	1.7475		m865	1.29188
						m986	1.32197		m869	1.25161
						m987	1.70219		m871	1.30169
						m993	1.21866		m875	1.4499
						m994	1.3744		m876	1.02697
						m996	1.32311		m882	1.35222
						m997	1.40102		m883	1.39474
									m884	1.42104
									m885	1.46677
									m889	1.40038
									m891	1.32478
									m892	1.38338
									m894	1.39531
									m897	1.05665
									m899	1.45863
									m901	1.33538
									m902	1.4487
									m903	1.28715
									m904	1.13054
									m905	1.33799
									m906	1.48386
									m907	1.44557
									m908	1.38111
									m909	1.47271
									m915	1.46165
									m917	1.40394
									m924	1.07439
									m925	1.13683
									m929	1.34514
									m931	1.42385
									m932	1.3828
									m934	1.28924
									m935	1.41301
									m936	1.38935
									m940	1.12923
									m941	1.34444
									m942	1.4447
									m944	1.1348
									m945	1.22168
									m947	1.22252
									m948	1.31845
									m950	1.09793
									m952	1.28644
									m957	1.46415
									m958	1.50552
									m959	1.35621
									m960	1.49883
									m961	1.42805
									m963	1.50531
									m967	1.36737
									m968	1.33556
									m976	1.24251
									m979	1.2493
									m982	1.16853
									m983	1.09197
									m984	1.28047
									m987	1.45647
									m989	1.32027
									m993	1.49057
									m995	1.25039
									m996	1.02084
									m997	1.05662
