# Supplementary material for: Measurement of metabolite variations and analysis of related gene expression in Chinese liquorice (Glycyrrhiza uralensis) plants under UV-B irradiation
Source: Sci Rep. 2018 Apr 18;8:6144. doi: 10.1038/s41598-018-24284-4 (PMC5906665; doi:10.1038/s41598-018-24284-4)
Supplement: Supplementary file 4 — Dataset 3 [file 41598_2018_24284_MOESM4_ESM.xlsx]

## Sheet: Supplementary Table S3
Supplementary Table S3. The MS2T library containing 170 metabolite signals with the product ion spectra
Peak number	ES(+) Theor m/z	ES(+) Found m/z	m/z error (ppm)	Molecular formula	Collision Energy (CE)	Ret. Time (min)	Main fragments	Compound name	abbreviation	Identification	Classes
m001	286.984	286.984	0.696902	C16H14O5	30	14.44	287.1 167.1 153.2	Sakuranetin	Sak	standard	Flavanone
m035	271.06	271.06	0	C15H10O5	50	11.67	271.1 153.1 243.2 229.1 197.2 145.2	Apigenin	Api	standard	Flavone
m039	331.081	331.081	-0.302041	C17H14O7	40	11.85	331.1 315.0 285.0 258.0 243.0 153.0	Tricin	Tri	standard	Flavone
m051	449.108	449.108	0	C21H20O11	30	7.16	449.1 431.1 299.2 359.1 329.1 283.2	Luteolin 6-C-glucoside	Lut 6-C-glu	standard	C-glycosylflavonoid
m052	449.108	449.109	2.00397	C21H20O11	30	7.5	449.1 299.2 413.1 353.1 329.2	Luteolin C-hexoside derivative	Lut C-hex der	putative	C-glycosylflavonoid
m053	450.985	450.986	0.886946	C21H22O11	40	7.29	451.1 331.1 433.1 385.1 355.1 301.2	Eriodictyol C-hexoside	Eri C-hex	putative	C-glycosylflavonoid
m054	463.123	463.123	-0.43185	C22H22O11	20	8.39	463.1 301.1 286.3 258.4	Chrysoeriol 5-O-hexoside	Chr 5 O-hex	putative	O-glycosylflavonoid
m055	463.123	463.124	0.8637	C22H22O11	40	8.09	463.1 313.1 367.0 343.0 298.0	Chrysoeriol C-hexoside	Chr-C-hex	putative	C-glycosylflavonoid
m064	535.145	535.144	-1.49493	C25H26O13	20	7.62	535.1 499.3 481.3 433.4 381.5 349.7	di-C,C-pentosyl-apigenin	di-C,C-pen-api	putative	C-glycosylflavonoid
m065	535.108	535.109	1.6819	C24H22O14	30	9.42	535.1 331.1 315.0 287.1 270.1 233.2	Tricin 5-O-hexoside derivative	Tri 5-O-hex der	putative	O-glycosylflavonoid
m067	551.139	551.14	0.544327	C25H26O14	30	7.21	551.1 497.1 515.2 407.1 395.1 365.1	di-C,C-pentosyl-luteolin	di-C,C-pen-lut	putative	C-glycosylflavonoid
m068	565.155	565.155	0.353885	C26H28O14	30	8.32	565.2 367.1 403.0 337.1 313.1 283.0	C-pentosyl-apigenin O-hexoside	C-pen-api O-hex	putative	C-O-glycosylflavonoid
m070	579.134	579.134	0	C26H26O15	40	10.52	579.1 331.1 535.1 493.1 315.2 270.2	Tricin O-malonylhexoside	Tri O-malhex	putative	O-glycosylflavonoid
m071	581.15	581.15	0.68829	C26H28O15	30	7.7	581.2 383.2 419.1 365.2 353.2 329.2	C-pentosyl-luteolin O-hexoside	C-pen-lut O-hex	putative	C-O-glycosylflavonoid
m075	595.166	595.166	1.00812	C27H30O15	40	8.5	595.2 397.1 433.1 379.2 367.2 343.2	C-pentosyl-chrysoeriol O-hexoside	C-pen-chr O-hex	putative	C-O-glycosylflavonoid
m077	625.176	625.177	0.479864	C28H32O16	20	5.99	625.2 607.2 463.2 391.1 367.1 343.1	di-C,C-hexosyl-methylluteolin	di-C,C-hex-metlut	putative	C-glycosylflavonoid
m087	741.202	741.203	0.269832	C36H36O17	40	9.23	741.2 177.1 145.1 283.3 367.2	C-pentosyl-apeignin O-feruloylhexoside	C-pen-api O-ferhex	putative	C-O-glycosylflavonoid
m089	741.202	741.203	0.269832	C36H36O17	50	8.6	741.2 147.2 579.3 367.1 337.0 207.2	C-hexosyl-apigenin O-p-coumaroylhexoside	C-hex-api O-p-couhex	putative	C-O-glycosylflavonoid
m095	771.213	771.212	-1.42633	C37H38O18	40	9.18	771.2 177.0 433.1 337.0 591.1 145.1	C-pentosyl-chrysoeriol O-feruloylhexoside	C-pen-chr O-ferhex	putative	C-O-glycosylflavonoid
m096	801.224	801.224	0.748854	C38H40O19	50	8.19	801.2 463.1 397.1 367.1 177.1 343.1 313.1	C-hexosyl-chrysoeriol O-feruloylhexoside	C-hex-chr O-ferhex	putative	C-O-glycosylflavonoid
m101	433.113	433.114	1.84709	C21H20O10	30	9.2	433.1 271.1 379.2 313.1 153.2	Resokaempferol 7-O-hexoside	Res 7-O-hex	putative	O-glycosylflavonoid
m102	534.931	534.932	0.934699	C24H22O14	30	10.2	535.0 287.0	Luteolin O-malonylhexoside	Lut O-malhex	putative	O-glycosylflavonoid
m113	301.07	301.071	1.32859	C16H12O6	30	11.93	301.1 286.0 258.1	Chrysoeriol	Chr	standard	Flavone
m162	463.123	463.123	-0.215925	C22H22O11	30	8.99	463.1 301.1 286.3 258.4	Chrysoeriol 7-O-hexoside	Chr 7-O-hex	putative	O-glycosylflavonoid
m170	565.155	565.155	0.176943	C26H28O14	30	7.02	565.2 505.2 547.3 475.2 445.2 511.3 415.2	C-pentosyl-C-hexosyl-apigenin	C-pen-C-hex-api	putative	C-glycosylflavonoid
m183	671.197	671.197	-0.744938	C33H34O15	30	13.26	671.2 509.1 631.4 491.1 331.1	Tricin O-hexoside derivative	Tri O-hex der	putative	O-glycosylflavonoid
m186	711.192	711.192	-0.140609	C35H34O16	30	9.2	711.2 367.1 549.4 349.1 337.1 283.2	C-pentosyl-apigenin O-p-coumaroylhexoside	C-pen-api O-p-couhex	putative	C-O-glycosylflavonoid
m193	771.213	771.213	0.129666	C37H38O18	40	8.24	771.2 177.1 433.1 337.0 591.1 145.1	C-hexosyl-apigenin O-feruloylhexoside	C-hex-api O-ferhex	putative	C-O-glycosylflavonoid
m197	647.206	647.206	0.463531	C31H34O15	20	9.52	647.2 331.0 315.0 270.1 157.2	Tricin derivative	Tri der	putative	Flavone
m199	520.984	520.984	0.383889	C24H24O13	30	10.7	521.0 273.0	Naringenin O-malonylhexoside	Nar O-malhex	putative	O-glycosylflavonoid
m201	550.993	550.993	0	C24H22O15	30	10.8	551.0 303.0	Tricetin O-malonylhexoside	Tce O-malhex	putative	O-glycosylflavonoid
m204	536.912	536.912	0.18625	C24H24O14	30	9.9	537.0 289.0	Eriodictyol O-malonylhexoside	Eri O-malhex	putative	O-glycosylflavonoid
m212	273.075	273.076	2.19719	C15H12O5	30	11.7	273.1 153.0 147.0 119.0	Naringenin	Nar	standard	Flavanone
m261	90.9746	90.975	4.39681	C3H7NO2	20	1.57	90.1 44.0	L-Alanine	L-Ala	standard	amino acid
m262	106.092	106.093	0.942574	C3H7NO3	20	1.78	106.1 60.0	L-Serine	L-Ser	standard	amino acid
m263	116.063	116.063	0	C5H9NO2	20	1.57	116.1 70.0 66.6 63.9	L-Proline	L-Pro	standard	amino acid
m264	118.079	118.079	0	C5H11NO2	20	1.64	118.1 72.2 69.9 52.4	L-Valine	L-Val	standard	amino acid
m265	120.064	120.064	1.66578	C4H9NO3	20	1.57	120.1 74.0 55.8	L-Threonine	L-Thr	standard	amino acid
m267	132.098	132.099	1.51402	C6H13NO2	20	2.44	132.1 86.1 69.1 67.1 56.1	L-Leucine	L-Leu	standard	amino acid
m268	132.199	132.199	3.02574	C6H13NO2	20	1.72	132.2 86.2 69.1 67.1 56.1	L-Isoleucine	L-Ile	standard	amino acid
m269	134.099	134.099	0	C4H7NO4	20	1.57	134.1 88.1 116.1 74.1 70.0 68.0	L-Aspartic acid	L-Asp	standard	amino acid
m270	175.199	175.199	0	C6H14N4O2	20	1.41	175.2 116.1 157.2 130.0 65.4	L-Arginine	L-Arg	standard	amino acid
m271	147.188	147.188	0	C6H14N2O2	20	1.57	147.2 84.2 130.1	L-Lysine	L-Lys	standard	amino acid
m272	148.053	148.053	0.675432	C5H9NO4	20	1.57	148.1 84.1 130.1 102.1 79.7	L-Glutamic acid	L-Glu	standard	amino acid
m273	150.242	150.242	0.665593	C5H11NO2S	30	1.64	150.2 61.2 104.3 75.0 81.0 53.9	L-Methionine	L-Met	standard	amino acid
m274	156.086	156.086	0	C6H9N3O2	20	1.42	156.1 110.1 93.1 83.1 67.4	L-Histidine	L-His	standard	amino acid
m276	166.176	166.176	0	C9H11NO2	20	3.67	166.2 120.1 103.7 93.4 72.2	L-Phenylalanine	L-Phe	standard	amino acid
m279	182.201	182.201	0	C9H11NO3	40	2.41	182.2 91.2 136.2 119.3 76.9 136.2	L-Tyrosine	L-Tyr	standard	amino acid
m284	205.199	205.199	0.974662	C11H12N2O2	20	4.95	205.2 146.2 118.1 170.3 188.2 91.0	L-Tryptophan	L-Try	standard	amino acid
m362	551.011	551.011	0	C24H22O15	30	9.9	551.0 303.0	Quercetin O-malonylhexoside	Que O-malhex	putative	O-glycosylflavonoid
m364	133.045	133.045	2.25488	C4H8N2O3	20	1.72	133.0 74.0 123.1 112.1 83.1	L-Asparagine	L-Asparagine	standard	amino acid
m366	287.055	287.054	-2.0902	C15H10O6	30	10.6	287.1 153.0 135.0	Luteolin	Lut	standard	Flavone
m415	787.208	787.208	0.254062	C37H38O19	30	7.58	787.2 449.1 383.1 329.1 177.1	C-hexosyl-luteolin O-feruloylhexoside	C-hex-lut O-ferhex	putative	C-O-glycosylflavonoid
m995	612.153	612.156	4.574	C20H32N6O12S2	20	2.4	355.7 484.3 248.5 305.2 538.5 191.0	Glutathione (oxidized form)	GSSG	putative
m016		219.113			30	5.68	219.1 160.1 170.3 144.2 115.0	unknown
m020		207.138			30	6.96	207.1 95.1 189.1 149.1 123.1	unknown
m022		343.102			30	6.29	343.1 163.1 127.1 117.1 99.1	unknown
m025		554.223			30	7.9	554.2 251.1 233.1 189.1 85.0	unknown
m032		197.081			20	8.69	197.1 105.1 151.2 115.1 91.2 77.1	unknown
m037		321.206			30	14.42	321.2 173.2 303.2 275.2 257.3 159.2	unknown
m040		334.113			20	1.33	334.1 137.1 241.1 155.1 99.0	unknown
m041		357.118			30	6.89	357.1 227.3 244.3 177.1 160.2	unknown
m043		369.118			30	7.27	369.1 177.1 207.1 145.1 117.1 162.2	unknown
m044		397.147			30	6.18	397.1 353.1 311.1 199.3 177.2	unknown
m046		404.154			30	9.43	404.2 193.2 284.1 272.1 165.1 91.1	unknown
m056		465.103			30	5.29	465.1 303.1 405.2 257.1 229.1 153.1	unknown
m090		743.198			60	13.68	743.2 147.2 725.3 462.1 221.2 77.2	unknown
m104		265.133			30	13.5	265.1 144.0 204.9 104.9 77.1	unknown
m107		415.139			20	12.09	415.1 177.0 145.0 147.0 221.1	unknown
m109		486.217			20	7.63	486.2 163.0 99.0 103.0	unknown
m119		303.05			30	8.12	303.1 153.0 257.0 229.0 137.0	unknown
m125		221.092			30	2.63	221.1 158.4 175.3 130.1 104.0	unknown
m127		323.139			30	4.85	323.1 147.1 119.0 160.0 91.3	unknown
m134		209.154			30	8.52	209.2 165.1 131.0 105.0 91.0	unknown
m138		383.156			30	6.79	383.2 367.2 207.2 261.2 279.1	unknown
m140		147.044			30	6.9	147.0 119.0 91.1 84.0 65.0	unknown
m141		225.148			30	6.751	225.1 123.1 207.1 161.1 85.0	unknown
m142		241.216			30	18.89	241.2 95.1 109.1 81.1 67.1	unknown
m144		346.259			30	11.67	346.3 81.1 133.1 107.1 93.1	unknown
m146		116.034			10	2.18	116.0 73.6	unknown
m149		177.102			20	2.49	177.1 160.1 132.2 115.2 105.2 89.2	unknown
m153		374.181			40	7.18	374.2 137.1 223.2 188.2 144.1 122.1	unknown
m155		390.358			40	12.74	390.4 328.3 284.3 240.3 132.1 102.1	unknown
m156		403.103			40	8.09	403.1 312.8 283.2	unknown
m159		433.113			30	9.17	433.1 271.1 415.0 313.1 253.3 153.2	unknown
m165		515.154			40	11.7	515.2 177.1 145.3 303.0 285.1 217.2	unknown
m166		521.165			30	7.88	521.2 359.2 374.1 201.2 145.2	unknown
m169		557.165			30	9.49	557.2 331.0 315.1 287.2 270.2 258.2	unknown
m173		579.171			30	7.44	579.2 525.2 561.2 379.2 337.2 325.2	unknown
m176		611.161			30	6.12	611.2 473.1 425.1 395.1 341.1	unknown
m189		754.255			30	9.13	754.3 515.2 719.0 272.2 109.1 81.1	unknown
m192		759.211			30	9.42	759.2 597.2 699.3 462.1 315.1 207.2	unknown
m222		195.138			30	11.7	195.1 81.1 149.1 135.1 107.1	unknown
m227		203.091			30	12.26	203.1 157.0 129.0 115.0 111.0	unknown
m230		209.154			30	6.81	209.2 173.0 135.0 117.0 105.0	unknown
m231		269.247			30	21.03	269.2 95.1 123.3 81.1 71.0	unknown
m233		278.248			30	16.64	278.2 81.1 135.1 95.1 67.1	unknown
m235		318.3			30	11.05	318.3 256.3 88.1	unknown
m238		340.26			30	6.89	340.6 209.2 227.2 114.1 96.1	unknown
m239		353.174			30	16.11	353.2 261.2 243.2 135.1 81.1	unknown
m240		353.269			30	17.83	353.3 261.2 335.3 243.2 163.1	unknown
m242		360.15			30	1.77	360.1 163.1 145.0 97.0 85.0	unknown
m243		420.223			30	13.2	420.2 81.1 231.0 137.1 105.0	unknown
m244		423.31			30	19.21	423.3 331.3 349.3 179.1 123.1	unknown
m245		480.223			30	6.16	480.2 209.1 177.1 149.1 121.1	unknown
m247		510.233			30	8.48	510.2 189.1 313.1 207.1 137.1	unknown
m248		538.228			30	7.89	538.2 311.1 341.1 175.1 137.1	unknown
m249		549.305			30	14.24	549.3 283.2 445.3 409.3 255.2	unknown
m250		557.165			30	13.07	557.2 177.1 345.1 303.1 217.1	unknown
m253		796.266			30	10.41	796.3 557.2 761.2 479.1 285.1	unknown
m254		279.171			30	6.62	279.2 86.1 166.1 120.1 99.0	unknown
m255		293.211			30	16.93	293.2 137.1 147.1 97.1 69.1	unknown
m256		295.227			30	12.25	295.2 157.0 115.0 81.1 71.1	unknown
m257		330.264			30	14.05	330.3 88.1 106.1 70.1 57.1	unknown
m259		503.191			30	8.68	503.2 311.1 279.1 175.1 137.1	unknown
m260		504.28			30	13.01	504.3 147.1 133.1 107.1 95.1	unknown
m275		165.054			40	1.63	165.1 77.1 123.1 95.1 91.1	unknown
m281		188.201			20	9.11	188.2 76.1 170.1 109.1 58.1	unknown
m282		197.08			20	7.97	197.1 105.1 151.2 115.1 91.2 77.1	unknown
m283		199.133			20	13.75	199.1 111.1 163.2 135.1 125.1 91.1	unknown
m285		209.153			20	8.78	209.2 151.2 191.2 165.2 121.2 105.2	unknown
m287		212.092			20	2.64	212.1 194.2 166.1 152.2 134.1 94.1	unknown
m290		223.096			20	13.51	223.1 149.0 135.0 64.9 89.9	unknown
m292		223.133			20	8.1	223.1 137.1 121.1 109.1 91.1	unknown
m293		224.076			30	1.98	224.1 155.1 210.1 143.2 81.1 83.1	unknown
m294		230.248			20	11	230.2 212.1 62.1 99.0	unknown
m297		241.141			30	1.64	241.1 196.2 98.2 84.2	unknown
m298		242.087			30	1.45	242.1 115.1 157.1 129.1 101.1	unknown
m299		249.112			30	7.62	249.1 141.3 204.2 187.2 171.2 161.2	unknown
m300		251.112			40	7.9	251.1 187.2 174.1 144.2 131.1 99.0	unknown
m301		256.082			10	1.63	256.1 124.1 210.2 155.2 96.2 80.2	unknown
m303		258.243			20	19.16	258.2 230.3 240.2 212.3 200.2 172.1	unknown
m304		262.238			30	7.74	262.2 200.3 244.3 156.3 102.1	unknown
m305		262.237			20	10.01	262.2 214.3 244.3 173.2 118.1	unknown
m306		265.107			30	8.58	265.1 173.3 148.6 159.1 171.1	unknown
m307		268.104			30	3.3	268.1 136.1 119.3 107.1 94.1 69.1	unknown
m308		271.19			20	6.93	271.2 114.1 209.2 96.1 79.2	unknown
m309		276.119			20	1.62	276.2 84.1 154.2 137.0 130.0 113.0	unknown
m311		282.279			40	23.07	282.3 83.2 161.2 79.3 81.5	unknown
m313		293.117			20	11.67	293.1 149.2 243.1 180.2 126.1 102.1	unknown
m314		303.086			30	10.15	303.1 153.1 285.1 229.0 177.2 137.1	unknown
m315		305.135			30	1.57	305.1 186.0 287.2 241.1 142.2 114.1	unknown
m316		315.232			30	8.79	315.2 159.3 297.2 279.3 223.2 105.2	unknown
m317		317.058			20	1.36	317.1 137.0 257.1 183.1 159.1 141.1	unknown
m319		318.3			40	12.9	318.3 60.1 300.3 282.3 270.4 252.4	unknown
m321		334.295			30	11.78	334.3 242.3 286.3 162.2 88.2	unknown
m322		341.139			30	8.5	341.1 137.1 323.3 251.2 219.2 202.2	unknown
m323		343.295			20	13.81	343.3 240.3 257.1 211.0 169.0 108.2	unknown
m324		347.076			30	8.62	347.1 153.2 331.1 258.2 229.2 139.2	unknown
m327		347.131			30	6.1	351.2 249.3 231.3 162.3 114.1 96.2	unknown
m329		351.249			40	8.56	347.1 301.1 285.2 203.1 185.2 155.1	unknown
m332		402.394			40	15.52	402.4 340.4 384.5 296.3 102.1 88.1	unknown
m333		417.155			40	7.51	417.2 167.2 235.2 205.2 181.1 145.2	unknown
m334		441.173			30	11.26	441.2 397.2 355.1 299.1 249.2 185.2	unknown
m336		453.104			50	10.47	453.1 313.1 407.1 331.2 284.2 269.1	unknown
m337		455.217			40	9.89	455.2 177.1 279.2 145.2 117.1 89.3	unknown
m338		457.206			20	10.43	457.2 209.2 359.1 165.2 136.1	unknown
m341		469.113			50	9.96	469.1 315.1 423.1 352.0 270.2 257.1	unknown
m342		482.238			40	6.25	482.2 193.2 211.2 167.2 150.2 105.1	unknown
m344		497.311			40	9.42	497.3 335.3 261.1 173.3 161.2	unknown
m345		509.144			40	9.11	509.1 137.0 347.2 331.1 315.0 259.1	unknown
m351		566.428			40	8.17	566.4 548.9 322.3 209.3 114.2 96.2	unknown
m352		577.155			30	8.56	577.2 337.1 545.2 397.2 207.2 147.2	unknown
m356		213.148			50	16.94	213.1 79.1 91.3 80.9 93.1	unknown
m357		217.097			30	6.15	217.1 144.0 145.6 149.3 199.2	unknown
m358		286.311			30	12.59	286.3 230.2 227.0 89.3	unknown
m359		303.107			20	11.7	303.1 137.2 197.6 76.9 79.7	unknown
m360		336.312			30	21.71	336.3 89.0 91.2	unknown
m365		146.117			30	1.6	146.1 87.1 60.2	unknown
m375		177.139			30	0.97	177.1 103.4 84.1	unknown
