# Supplementary material for: Measurement of metabolite variations and analysis of related gene expression in Chinese liquorice (Glycyrrhiza uralensis) plants under UV-B irradiation
Source: Sci Rep. 2018 Apr 18;8:6144. doi: 10.1038/s41598-018-24284-4 (PMC5906665; doi:10.1038/s41598-018-24284-4)
Supplement: Supplementary file 5 — Dataset 4 [file 41598_2018_24284_MOESM5_ESM.xlsx]

## Sheet: Supplementary Table S4
Supplementary Table S4. Metabolite quantification in Glycyrrhiza uralensis leaves.
Content (μg/g DW)		Groups	UV-B irradiated	UV-B irradiated	UV-B irradiated	control	control	control	UV-B irradiated	UV-B irradiated	UV-B irradiated	control	control	control	UV-B irradiated	UV-B irradiated	UV-B irradiated	control	control	control	UV-B irradiated	UV-B irradiated	UV-B irradiated	control	control	control
Standard equivalent (For metabolites quantification)	Compound		12h	12h	12h	12h	12h	12h	24h	24h	24h	24h	24h	24h	48h	48h	48h	48h	48h	48h	96h	96h	96h	96h	96h	96h
Apigenin 6-C-glucoside	Apigenin		44.0586	23.2579	29.0217	1.23756	3.18972	4.95428	127.705	206.635	96.7935	12.6422	10.4601	36.4067	220.399	439.085	171.79	232.255	9.72164	15.9914	350.909	241.936	273.12	16.6055	335.868	8.14382
Apigenin 6-C-glucoside	di-C,C-hexosyl-methylluteolin		0.135	0.0292912	0.356764	0.286566	0.121906	0.17669	0.302302	0.37673	1.039	0.116386	0.0449647	0.180553	1.72963	1.89717	0.761976	0.200911	0.1364	0.199804	3.37904	1.03441	1.59472	0.288492	0.246415	0.875926
Apigenin 6-C-glucoside	Chrysoeriol C-hexoside		0.634661	0.797778	2.5242	0.35678	1.92728	0.679141	1.47951	0.492646	0.811916	0.277976	0.285178	0.366085	6.11847	0.453742	1.04029	0.505696	0.304827	1.24119	0.988456	0.940761	1.90762	0.518484	0.183008	2.28135
Apigenin 6-C-glucoside	Eriodictyol C-hexoside		7.19994	4.18346	2.21831	1.85204	3.88668	2.72879	4.62513	3.61387	2.16531	1.33753	2.64746	2.77896	4.23153	0.732201	1.69559	1.92891	0.958019	1.17073	0.245968	0.622144	1.05898	2.64015	1.87282	3.94458
Apigenin 6-C-glucoside	Luteolin C-hexoside derivative		74.7347	51.5995	32.4903	24.746	58.094	35.769	86.0058	69.8314	35.879	25.361	52.8737	37.8029	53.8733	11.3084	24.5589	28.3665	18.734	28.6667	5.22717	9.28578	16.9226	40.1447	37.8562	73.2098
Apigenin 6-C-glucoside	Luteolin 6-C-glucoside		86.8532	62.842	41.4216	28.9666	87.0033	38.9168	86.1493	70.9826	39.5157	28.6479	56.9614	42.1591	84.8153	18.0746	37.0826	45.2871	18.5941	25.3304	4.84847	10.6439	15.2727	52.0913	38.3553	80.5391
Apigenin 6-C-glucoside	C-pentosyl-C-hexosyl-apigenin		659.162	540.854	601.768	576.35	594.006	560.204	541.164	670.155	368.324	537.786	703.369	638.141	333.351	515.695	421.763	694.83	444.413	539.525	515.209	451.633	414.98	515	616.64	396.528
Apigenin 6-C-glucoside	di-C,C-pentosyl-apigenin		70.927	139.082	100.201	96.7717	56.0946	64.4992	45.0867	63.7408	24.0564	63.9774	136.896	125.002	16.4587	69.8576	20.4728	138.332	55.2231	51.6386	60.7199	73.3836	45.0795	114.157	78.3915	21.4633
Apigenin 6-C-glucoside	di-C,C-pentosyl-luteolin		0.283521	0.576465	0.075647	0.378225	0.0734507	0.173085	0.135466	0.0996392	0.0602957	0.0657851	0.211537	0.235964	0.0855403	0.123007	0.0839806	0.34766	0.0339802	0.061531	0.08382	0.316195	0.244737	0.26758	0.169124	0.239335
Apigenin 6-C-glucoside	C-hexosyl-apigenin O-feruloylhexoside		0.0475639	0.0887742	0.190489	0.0702671	0.0120228	0.0382497	0.0777924	0.0292912	0.0661476	0.0942108	0.0597061	0.0921711	0.0247239	0.0823849	0.125174	0.0374685	0.0292912	0.0127159	0.203753	0.227697	0.217447	0.0292912	0.0115387	0.0216298
Apigenin 6-C-glucoside	C-hexosyl-apigenin O-p-coumaroylhexoside		0.0210451	0.0289995	0.826362	0.516635	0.5709	0.108171	0.443761	0.10107	0.0292912	0.0269758	0.804704	0.275654	1.01903	0.359714	0.167581	0.216904	0.18831	0.0292912	0.455965	0.527472	0.766937	0.630433	0.0292912	0.117929
Apigenin 6-C-glucoside	C-hexosyl-chrysoeriol O-feruloylhexoside		0.127007	0.504934	0.483751	0.0484408	0.164976	0.0332119	0.603027	0.997912	0.0471165	0.123979	0.409549	0.1799	0.493395	1.36932	0.0729721	0.70387	0.171005	1.31685	1.68722	0.548198	0.083308	0.322865	0.137735	0.23928
Apigenin 6-C-glucoside	C-pentosyl-chrysoeriol O-feruloylhexoside		0.0569439	0.0292912	0.218924	0.352084	0.118634	0.145032	0.0556999	0.0292912	0.108627	0.0212007	0.0686432	0.0928469	0.231288	0.163427	0.13104	0.0292912	0.139159	0.12688	0.349898	0.0035904	0.288711	0.233486	0.169983	0.167082
Apigenin 6-C-glucoside	C-pentosyl-apeignin O-feruloylhexoside		0.214681	0.173473	0.224125	0.528563	0.0354765	0.125072	0.42476	1.31665	1.44239	0.645357	0.0389376	0.0635807	1.94429	2.283	0.512406	0.546532	0.181314	0.0557968	2.695	1.50357	1.50415	0.39224	0.490343	0.361499
Apigenin 6-C-glucoside	C-pentosyl-apigenin O-p-coumaroylhexoside		2.2853	3.89872	0.579191	0.814371	5.44002	2.55461	4.36526	5.74585	9.51863	1.3817	5.248	0.660005	10.9967	7.91413	3.4048	5.39896	2.63109	12.0655	3.48292	3.59195	3.49167	2.44241	1.61545	1.90983
Apigenin 7-O-glucoside	C-pentosyl-apigenin O-hexoside		3.05871	2.57363	3.06608	3.0724	2.85384	2.44165	2.68294	2.78082	1.86372	2.64095	3.67806	2.92982	1.82924	2.0647	2.20523	2.90183	2.11849	2.645	2.66223	2.04707	1.92255	2.78782	2.71851	1.89483
Apigenin 7-O-glucoside	C-pentosyl-chrysoeriol O-hexoside		0.122335	0.113362	0.350395	0.327249	0.0787944	0.140745	0.256111	0.127666	0.0469032	0.12072	0.136391	0.236011	0.107349	0.133155	0.168935	0.300013	0.0690547	0.209802	0.162292	0.10907	0.131503	0.134745	0.144717	0.19689
Apigenin 7-O-glucoside	Chrysoeriol 5-O-hexoside		3.69233	2.34303	1.69503	1.10571	3.03117	0.777716	5.08711	1.76308	4.62744	1.41845	1.27612	2.48437	3.08209	3.38385	3.73866	5.1168	2.38633	1.63553	7.00232	9.0265	4.86143	1.63793	2.7477	1.01608
Apigenin 7-O-glucoside	Chrysoeriol 7-O-hexoside		4.20595	3.05036	2.58392	1.7554	4.73797	1.03623	6.22374	2.41974	5.63732	1.71029	1.89645	4.21376	3.99108	4.94984	4.54497	7.74764	3.64193	2.72393	9.83513	12.4744	4.30967	2.61375	4.13053	1.68871
Luteolin 7-O-glucoside	Luteolin		0.145601	0.326962	0.159239	0.124886	0.288526	0.255324	0.777406	0.733809	0.279021	0.0387648	0.332891	0.824004	2.80615	3.21468	3.07331	0.607811	0.746488	0.159848	2.54099	1.43234	3.69452	1.32175	2.68138	0.18883
Luteolin 7-O-glucoside	Resokaempferol 7-O-hexoside		6.9974	3.81852	14.4507	4.67094	5.35541	8.75907	14.9615	7.42665	8.83954	4.83686	8.80799	12.8498	20.281	20.3965	15.6232	16.8063	3.81014	6.29435	30.6902	68.8099	29.0196	7.67963	6.15336	4.46084
Luteolin 7-O-glucoside	Naringenin O-malonylhexoside		0.38714	0.202016	0.324292	0.146154	0.291118	0.188287	2.10218	3.81614	0.273822	0.355326	0.226461	0.316465	1.16024	1.9622	1.05941	0.3584	0.407198	0.246397	0.751156	0.167849	0.389569	0.0669385	0.377183	0.251558
Luteolin 7-O-glucoside	Quercetin O-malonylhexoside		2.88334	2.3306	2.52514	0.164358	0.965787	0.958976	17.6583	7.23366	12.3707	1.30822	1.79249	0.62528	5.57648	5.3407	4.21974	9.53324	0.153833	1.0551	1.26327	7.16161	2.51138	0.467447	0.875895	1.81903
Luteolin 7-O-glucoside	Tricetin O-malonylhexoside		3.91221	2.76214	2.68431	0.185755	0.830515	0.150878	19.0703	7.06671	13.2056	1.40459	1.81073	1.01347	6.37369	5.95261	4.26149	8.91841	0.69053	0.896313	2.35678	8.02767	2.63762	0.592742	0.17714	0.692247
Luteolin 7-O-glucoside	Tricin O-malonylhexoside		0.61106	1.09444	0.320009	0.81933	1.28896	0.341373	1.56323	1.18824	1.93532	2.39616	1.55205	3.44735	0.736441	0.509014	0.365462	2.34572	1.82931	0.206841	0.666326	0.365561	0.404744	0.872202	0.893277	2.15395
Luteolin 7-O-glucoside	Eriodictyol O-malonylhexoside		3.73756	4.60759	5.39239	3.39538	4.57587	6.73934	2.79886	2.54866	5.38608	4.04273	5.88179	6.19341	2.40114	2.39227	1.0513	4.5071	6.15691	2.78922	0.823633	0.601261	0.82511	2.18998	6.19346	1.77922
Luteolin 7-O-glucoside	C-hexosyl-luteolin O-feruloylhexoside		0.0746647	0.0160595	0.0235939	0.0529937	0.362924	0.129593	0.0492422	0.093045	0.0328117	0.0236581	0.0314922	0.0687272	0.0109988	0.00579374	0.0202344	0.00873222	0.00259095	0.0182665	0.00866788	0.0763371	0.0124334	0.00579374	0.00391426	0.025368
Luteolin 7-O-glucoside	Tricin O-hexoside derivative		0.0308719	0.00579374	0.0435813	0.00544428	0.0761228	0.0279212	0.051619	0.0579359	0.146983	0.008939	0.0176025	0.00868388	0.0613779	0.0298224	0.0943055	0.0476031	0.0164503	0.0373158	0.0508513	0.0659719	0.0788141	0.0315821	0.0241192	0.0744424
Luteolin 7-O-glucoside	Tricin 5-O-hexoside derivative		0.0547521	0.0379794	0.00548247	0.000703958	0.0103932	0.0204668	0.0302782	0.0185864	0.00874161	0.00646155	0.00119708	0.00546562	0.0109211	0.00590965	0.00347454	0.0509818	0.0113913	0.00188917	0.00502044	0.00824288	0.00421402	0.0307593	0.0250249	0.0125272
Luteolin 7-O-glucoside	C-pentosyl-luteolin O-hexoside		0.0906822	0.255325	0.333223	0.0785822	0.309886	0.133661	0.263434	0.195324	0.312504	0.143404	0.100986	0.203038	0.135989	0.0968799	0.17945	0.154598	0.388061	0.263344	0.278868	0.0969001	0.0392852	0.0993143	0.314503	0.246519
Luteolin 7-O-glucoside	Luteolin O-malonylhexoside		195.342	179.142	260.802	146.813	192.843	272.84	102.559	103.866	212.949	157.348	213.585	228.147	98.728	124.749	45.9673	187.461	244.752	142.56	39.6652	43.7692	38.0478	96.7181	228.43	87.6123
Luteolin 7-O-glucoside	Tricin derivative		0.00476639	0.00361074	0.00158825	0.00342599	0.0015985	0.0033219	0.00983561	0.00174639	0.00269408	0.00549476	0.00145303	0.00636962	0.00579374	0.00382348	0.00468149	0.00156592	0.00555335	0.00483879	0.00675697	0.00705081	0.00556162	0.00603321	0.0015597	0.00156218
Chrysoeriol	Chrysoeriol		12.4659	10.7335	13.6661	6.10717	13.3272	9.5003	58.2362	44.8935	54.6013	9.61806	21.0987	58.6492	86.1448	46.9518	59.7959	105.009	36.6225	14.8148	87.1383	104.412	61.6689	28.5123	69.4864	18.5235
Naringenin 7-O-glucoside	Sakuranetin		0.583114	0.364339	0.0806479	0.458148	0.0506484	0.613628	0.691913	0.364165	0.380903	0.240866	0.168822	0.390855	0.696159	1.01416	0.40791	0.92095	0.349994	0.244868	0.577174	0.678337	0.828061	0.588691	0.590723	0.198001
Naringenin 8-C-glucoside	Naringenin		212.293	237.976	187.202	22.9334	26.3367	33.453	338.898	852.104	475.855	75.4333	57.9731	95.4279	553.924	853.259	423.282	374.077	37.543	72.7954	363.905	349.355	344.224	82.9407	55.5008	52.3836
Quercetin 3-O-glucoside	Tricin		134.902	290.025	295.499	81.6904	135.567	210	587.673	229.915	243.076	80.0589	52.0984	38.136	372.214	32.1438	194.362	139.643	261.689	91.8916	55.3234	244.35	103.661	159.892	473.173	74.6773
Tryptophan	L-Alanine		0.296243	0.195621	0.141236	0.0922339	0.0766994	0.0995822	0.196024	0.241054	0.200367	0.164551	0.118959	0.111238	0.0607693	0.0591598	0.0630061	0.0824134	0.0605245	0.0661736	0.133534	0.0769589	0.104121	0.120593	0.102578	0.097535
Tryptophan	L-Arginine		0.131814	0.0934181	0.114415	0.102729	0.140122	0.067204	0.0718693	0.0635839	0.0442576	0.036681	0.0415655	0.0685557	0.299528	0.034611	0.0890546	0.0212234	0.0556785	0.38945	0.0330553	0.0288002	0.0552355	0.0514545	0.0417453	0.0332238
Tryptophan	L-Asparagine		0.630548	0.262915	0.275394	0.487366	0.779969	0.168011	0.191279	0.177554	0.368784	0.385978	0.126921	0.162811	0.234706	0.311272	0.389557	0.105966	0.14982	0.20015	0.587818	0.377877	0.456917	0.238673	0.180762	0.184975
Tryptophan	L-Aspartic acid		0.0954417	0.0916466	0.0667054	0.0642589	0.0691698	0.123335	0.0941519	0.101712	0.198158	0.266668	0.0845739	0.125582	0.0481306	0.0645192	0.0499452	0.0490738	0.0795777	0.0795531	0.0402638	0.0562255	0.0570411	0.0645619	0.095635	0.112183
Tryptophan	L-Glutamic acid		1.88616	1.4487	1.4577	0.999773	1.11143	0.798717	1.73237	2.39083	2.19335	1.25786	1.52501	1.26698	0.778407	1.03839	0.807116	1.08678	0.754061	0.802656	0.67657	0.696052	0.577546	0.935829	0.949119	0.955886
Tryptophan	Glutathione (oxidized)		0.000314006	0.000112108	8.54337e-05	3.71976e-05	0.00023367	9.06383e-05	0.000733524	0.0019248	0.00169812	7.46956e-05	9.04005e-05	0.000162518	0.000400171	0.000563359	0.000845713	0.000907216	5.88696e-05	6.15978e-05	0.00265216	0.00238486	0.000624173	1.90501e-05	7.12703e-05	5.57704e-05
Tryptophan	L-Histidine		0.114515	0.0791841	0.0497215	0.0680959	0.0798913	0.0364837	0.0845895	0.0922914	0.0633249	0.0377039	0.0455148	0.0440565	0.097157	0.0625253	0.147373	0.044088	0.0511327	0.0832138	0.208713	0.292347	0.26497	0.0375248	0.043051	0.0278717
Tryptophan	L-Isoleucine		0.478347	0.687853	0.237823	0.459651	4.16667e-05	0.306379	0.667097	0.940195	0.393175	0.183913	0.210583	0.26648	0.643997	0.410812	0.618595	0.238747	0.37325	0.671517	1.17088	0.833323	1.07461	0.348009	0.278151	0.211673
Tryptophan	L-Leucine		1.45074	2.01371	1.23484	1.24262	2.81703	1.00387	1.92078	2.41819	1.4535	0.555028	0.747916	0.776785	2.43574	1.57232	2.04457	1.04241	1.00492	1.75519	3.23702	2.46323	2.56715	1.21314	0.863912	0.563069
Tryptophan	L-Lysine		0.523458	0.261504	0.304882	0.176823	0.177316	0.140907	0.34393	0.590964	0.320808	0.256057	0.201204	0.142867	0.29558	0.344237	0.226612	0.130885	0.124141	0.157123	0.417308	0.336754	0.516626	0.216179	0.248595	0.197673
Tryptophan	L-Methionine		0.027062	0.024504	0.0142526	0.0276478	0.0406654	0.0187874	0.012123	0.00993225	0.0107432	0.0282704	0.0170315	0.0203212	0.00443722	0.00788921	0.00714488	0.013797	0.0310078	0.032825	0.0104683	0.0189675	0.0126466	0.0351597	0.027134	0.0337656
Tryptophan	L-Phenylalanine		6.56556	6.96764	9.11623	5.8756	0.000510263	5.03441	7.48687	6.68203	6.85804	4.0204	6.20135	6.02646	5.5412	3.69863	3.43412	6.69406	3.64432	5.36962	3.69963	4.41971	3.83435	6.21174	4.52682	4.64874
Tryptophan	L-Proline		2.57061	1.89173	1.18431	1.78209	2.5013	1.41715	1.05225	1.26475	1.15642	1.36005	1.61214	1.50834	1.00108	1.00301	0.750639	0.904098	1.29477	1.52826	2.56401	1.333	1.74441	1.59845	1.2907	1.99222
Tryptophan	L-Serine		0.176254	0.216493	0.120514	0.153107	0.174298	0.174146	0.100381	0.108818	0.107498	0.200095	0.136652	0.115657	0.103746	0.0820051	0.101954	0.0594014	0.072413	0.0994621	0.0753799	0.0783433	0.0792596	0.0963039	0.0927593	0.137633
Tryptophan	L-Threonine		0.228958	0.217735	0.148086	0.124225	0.150638	0.119904	0.109275	0.16164	0.136408	0.121668	0.114535	0.0991306	0.0600636	0.0585197	0.058909	0.0652316	0.127034	0.145701	0.0943924	0.0663844	0.0643877	0.0907237	0.105572	0.130108
Tryptophan	L-Tryptophan		4.72628	3.81452	3.81475	5.20544	3.08234	2.32106	5.13791	3.89877	3.19072	3.40907	3.57811	2.35839	4.63818	3.38501	4.2048	2.76738	3.18869	2.88697	4.9787	5.82491	5.45145	2.57926	2.90229	3.6456
Tryptophan	L-Tyrosine		0.0766317	0.0954062	0.0558082	0.0349048	0.0998441	0.0441716	0.108075	0.161565	0.0784204	0.031918	0.0241724	0.0311401	0.0538395	0.0700514	0.0377293	0.0510535	0.0361488	0.0501986	0.0705817	0.0410496	0.0277206	0.0321958	0.0311291	0.0146518
Tryptophan	L-Valine		1.23724	1.57528	0.953266	0.899972	1.34659	0.544609	1.36286	1.63167	0.895702	0.437504	0.59635	0.596685	1.37986	0.933401	1.3229	0.523244	0.83074	1.36115	2.91317	2.5138	2.68696	0.678955	0.526214	0.429601

## Sheet: Total flavonoids 
Analysis of contents of total flavonoids in Glycyrrhiza uralensis leaves detected in this work under UV-B irradiation for four time points.
Content (μg/g DW)		UV-B irradiated	UV-B irradiated	UV-B irradiated	control	control	control	UV-B irradiated	UV-B irradiated	UV-B irradiated	control	control	control	UV-B irradiated	UV-B irradiated	UV-B irradiated	control	control	control	UV-B irradiated	UV-B irradiated	UV-B irradiated	control	control	control
Compound		12h	12h	12h	12h	12h	12h	24h	24h	24h	24h	24h	24h	48h	48h	48h	48h	48h	48h	96h	96h	96h	96h	96h	96h
Apigenin		44.0586	23.2579	29.0217	1.23756	3.18972	4.95428	127.705	206.635	96.7935	12.6422	10.4601	36.4067	220.399	439.085	171.79	232.255	9.72164	15.9914	350.909	241.936	273.12	16.6055	335.868	8.14382
di-C,C-hexosyl-methylluteolin		0.135	0.0292912	0.356764	0.286566	0.121906	0.17669	0.302302	0.37673	1.039	0.116386	0.0449647	0.180553	1.72963	1.89717	0.761976	0.200911	0.1364	0.199804	3.37904	1.03441	1.59472	0.288492	0.246415	0.875926
Chrysoeriol C-hexoside		0.634661	0.797778	2.5242	0.35678	1.92728	0.679141	1.47951	0.492646	0.811916	0.277976	0.285178	0.366085	6.11847	0.453742	1.04029	0.505696	0.304827	1.24119	0.988456	0.940761	1.90762	0.518484	0.183008	2.28135
Eriodictyol C-hexoside		7.19994	4.18346	2.21831	1.85204	3.88668	2.72879	4.62513	3.61387	2.16531	1.33753	2.64746	2.77896	4.23153	0.732201	1.69559	1.92891	0.958019	1.17073	0.245968	0.622144	1.05898	2.64015	1.87282	3.94458
Luteolin C-hexoside derivative		74.7347	51.5995	32.4903	24.746	58.094	35.769	86.0058	69.8314	35.879	25.361	52.8737	37.8029	53.8733	11.3084	24.5589	28.3665	18.734	28.6667	5.22717	9.28578	16.9226	40.1447	37.8562	73.2098
Luteolin 6-C-glucoside		86.8532	62.842	41.4216	28.9666	87.0033	38.9168	86.1493	70.9826	39.5157	28.6479	56.9614	42.1591	84.8153	18.0746	37.0826	45.2871	18.5941	25.3304	4.84847	10.6439	15.2727	52.0913	38.3553	80.5391
C-pentosyl-C-hexosyl-apigenin		659.162	540.854	601.768	576.35	594.006	560.204	541.164	670.155	368.324	537.786	703.369	638.141	333.351	515.695	421.763	694.83	444.413	539.525	515.209	451.633	414.98	515	616.64	396.528
di-C,C-pentosyl-apigenin		70.927	139.082	100.201	96.7717	56.0946	64.4992	45.0867	63.7408	24.0564	63.9774	136.896	125.002	16.4587	69.8576	20.4728	138.332	55.2231	51.6386	60.7199	73.3836	45.0795	114.157	78.3915	21.4633
di-C,C-pentosyl-luteolin		0.283521	0.576465	0.075647	0.378225	0.0734507	0.173085	0.135466	0.0996392	0.0602957	0.0657851	0.211537	0.235964	0.0855403	0.123007	0.0839806	0.34766	0.0339802	0.061531	0.08382	0.316195	0.244737	0.26758	0.169124	0.239335
C-hexosyl-apigenin O-feruloylhexoside		0.0475639	0.0887742	0.190489	0.0702671	0.0120228	0.0382497	0.0777924	0.0292912	0.0661476	0.0942108	0.0597061	0.0921711	0.0247239	0.0823849	0.125174	0.0374685	0.0292912	0.0127159	0.203753	0.227697	0.217447	0.0292912	0.0115387	0.0216298
C-hexosyl-apigenin O-p-coumaroylhexoside		0.0210451	0.0289995	0.826362	0.516635	0.5709	0.108171	0.443761	0.10107	0.0292912	0.0269758	0.804704	0.275654	1.01903	0.359714	0.167581	0.216904	0.18831	0.0292912	0.455965	0.527472	0.766937	0.630433	0.0292912	0.117929
C-hexosyl-chrysoeriol O-feruloylhexoside		0.127007	0.504934	0.483751	0.0484408	0.164976	0.0332119	0.603027	0.997912	0.0471165	0.123979	0.409549	0.1799	0.493395	1.36932	0.0729721	0.70387	0.171005	1.31685	1.68722	0.548198	0.083308	0.322865	0.137735	0.23928
C-pentosyl-chrysoeriol O-feruloylhexoside		0.0569439	0.0292912	0.218924	0.352084	0.118634	0.145032	0.0556999	0.0292912	0.108627	0.0212007	0.0686432	0.0928469	0.231288	0.163427	0.13104	0.0292912	0.139159	0.12688	0.349898	0.0035904	0.288711	0.233486	0.169983	0.167082
C-pentosyl-apeignin O-feruloylhexoside		0.214681	0.173473	0.224125	0.528563	0.0354765	0.125072	0.42476	1.31665	1.44239	0.645357	0.0389376	0.0635807	1.94429	2.283	0.512406	0.546532	0.181314	0.0557968	2.695	1.50357	1.50415	0.39224	0.490343	0.361499
C-pentosyl-apigenin O-p-coumaroylhexoside		2.2853	3.89872	0.579191	0.814371	5.44002	2.55461	4.36526	5.74585	9.51863	1.3817	5.248	0.660005	10.9967	7.91413	3.4048	5.39896	2.63109	12.0655	3.48292	3.59195	3.49167	2.44241	1.61545	1.90983
C-pentosyl-apigenin O-hexoside		3.05871	2.57363	3.06608	3.0724	2.85384	2.44165	2.68294	2.78082	1.86372	2.64095	3.67806	2.92982	1.82924	2.0647	2.20523	2.90183	2.11849	2.645	2.66223	2.04707	1.92255	2.78782	2.71851	1.89483
C-pentosyl-chrysoeriol O-hexoside		0.122335	0.113362	0.350395	0.327249	0.0787944	0.140745	0.256111	0.127666	0.0469032	0.12072	0.136391	0.236011	0.107349	0.133155	0.168935	0.300013	0.0690547	0.209802	0.162292	0.10907	0.131503	0.134745	0.144717	0.19689
Chrysoeriol 5-O-hexoside		3.69233	2.34303	1.69503	1.10571	3.03117	0.777716	5.08711	1.76308	4.62744	1.41845	1.27612	2.48437	3.08209	3.38385	3.73866	5.1168	2.38633	1.63553	7.00232	9.0265	4.86143	1.63793	2.7477	1.01608
Chrysoeriol 7-O-hexoside		4.20595	3.05036	2.58392	1.7554	4.73797	1.03623	6.22374	2.41974	5.63732	1.71029	1.89645	4.21376	3.99108	4.94984	4.54497	7.74764	3.64193	2.72393	9.83513	12.4744	4.30967	2.61375	4.13053	1.68871
Luteolin		0.145601	0.326962	0.159239	0.124886	0.288526	0.255324	0.777406	0.733809	0.279021	0.0387648	0.332891	0.824004	2.80615	3.21468	3.07331	0.607811	0.746488	0.159848	2.54099	1.43234	3.69452	1.32175	2.68138	0.18883
Resokaempferol 7-O-hexoside		6.9974	3.81852	14.4507	4.67094	5.35541	8.75907	14.9615	7.42665	8.83954	4.83686	8.80799	12.8498	20.281	20.3965	15.6232	16.8063	3.81014	6.29435	30.6902	68.8099	29.0196	7.67963	6.15336	4.46084
Naringenin O-malonylhexoside		0.38714	0.202016	0.324292	0.146154	0.291118	0.188287	2.10218	3.81614	0.273822	0.355326	0.226461	0.316465	1.16024	1.9622	1.05941	0.3584	0.407198	0.246397	0.751156	0.167849	0.389569	0.0669385	0.377183	0.251558
Quercetin O-malonylhexoside		2.88334	2.3306	2.52514	0.164358	0.965787	0.958976	17.6583	7.23366	12.3707	1.30822	1.79249	0.62528	5.57648	5.3407	4.21974	9.53324	0.153833	1.0551	1.26327	7.16161	2.51138	0.467447	0.875895	1.81903
Tricetin O-malonylhexoside		3.91221	2.76214	2.68431	0.185755	0.830515	0.150878	19.0703	7.06671	13.2056	1.40459	1.81073	1.01347	6.37369	5.95261	4.26149	8.91841	0.69053	0.896313	2.35678	8.02767	2.63762	0.592742	0.17714	0.692247
Tricin O-malonylhexoside		0.61106	1.09444	0.320009	0.81933	1.28896	0.341373	1.56323	1.18824	1.93532	2.39616	1.55205	3.44735	0.736441	0.509014	0.365462	2.34572	1.82931	0.206841	0.666326	0.365561	0.404744	0.872202	0.893277	2.15395
Eriodictyol O-malonylhexoside		3.73756	4.60759	5.39239	3.39538	4.57587	6.73934	2.79886	2.54866	5.38608	4.04273	5.88179	6.19341	2.40114	2.39227	1.0513	4.5071	6.15691	2.78922	0.823633	0.601261	0.82511	2.18998	6.19346	1.77922
C-hexosyl-luteolin O-feruloylhexoside		0.0746647	0.0160595	0.0235939	0.0529937	0.362924	0.129593	0.0492422	0.093045	0.0328117	0.0236581	0.0314922	0.0687272	0.0109988	0.00579374	0.0202344	0.00873222	0.00259095	0.0182665	0.00866788	0.0763371	0.0124334	0.00579374	0.00391426	0.025368
Tricin O-hexoside derivative		0.0308719	0.00579374	0.0435813	0.00544428	0.0761228	0.0279212	0.051619	0.0579359	0.146983	0.008939	0.0176025	0.00868388	0.0613779	0.0298224	0.0943055	0.0476031	0.0164503	0.0373158	0.0508513	0.0659719	0.0788141	0.0315821	0.0241192	0.0744424
Tricin 5-O-hexoside derivative		0.0547521	0.0379794	0.00548247	0.000703958	0.0103932	0.0204668	0.0302782	0.0185864	0.00874161	0.00646155	0.00119708	0.00546562	0.0109211	0.00590965	0.00347454	0.0509818	0.0113913	0.00188917	0.00502044	0.00824288	0.00421402	0.0307593	0.0250249	0.0125272
C-pentosyl-luteolin O-hexoside		0.0906822	0.255325	0.333223	0.0785822	0.309886	0.133661	0.263434	0.195324	0.312504	0.143404	0.100986	0.203038	0.135989	0.0968799	0.17945	0.154598	0.388061	0.263344	0.278868	0.0969001	0.0392852	0.0993143	0.314503	0.246519
Luteolin O-malonylhexoside		195.342	179.142	260.802	146.813	192.843	272.84	102.559	103.866	212.949	157.348	213.585	228.147	98.728	124.749	45.9673	187.461	244.752	142.56	39.6652	43.7692	38.0478	96.7181	228.43	87.6123
Tricin derivative		0.00476639	0.00361074	0.00158825	0.00342599	0.0015985	0.0033219	0.00983561	0.00174639	0.00269408	0.00549476	0.00145303	0.00636962	0.00579374	0.00382348	0.00468149	0.00156592	0.00555335	0.00483879	0.00675697	0.00705081	0.00556162	0.00603321	0.0015597	0.00156218
Chrysoeriol		12.4659	10.7335	13.6661	6.10717	13.3272	9.5003	58.2362	44.8935	54.6013	9.61806	21.0987	58.6492	86.1448	46.9518	59.7959	105.009	36.6225	14.8148	87.1383	104.412	61.6689	28.5123	69.4864	18.5235
Sakuranetin		0.583114	0.364339	0.0806479	0.458148	0.0506484	0.613628	0.691913	0.364165	0.380903	0.240866	0.168822	0.390855	0.696159	1.01416	0.40791	0.92095	0.349994	0.244868	0.577174	0.678337	0.828061	0.588691	0.590723	0.198001
Naringenin		212.293	237.976	187.202	22.9334	26.3367	33.453	338.898	852.104	475.855	75.4333	57.9731	95.4279	553.924	853.259	423.282	374.077	37.543	72.7954	363.905	349.355	344.224	82.9407	55.5008	52.3836
Tricin		134.902	290.025	295.499	81.6904	135.567	210	587.673	229.915	243.076	80.0589	52.0984	38.136	372.214	32.1438	194.362	139.643	261.689	91.8916	55.3234	244.35	103.661	159.892	473.173	74.6773
Total flavonoids		1532.34	1569.73	1603.81	1007.19	1203.92	1259.62	2060.27	2362.76	1621.69	1015.67	1342.85	1340.61	1896.05	2177.96	1448.09	2015.5	1154.85	1018.93	1556.2	1649.24	1375.81	1134.95	1966.68	839.94
Total flavonoids		12h Control	12h UV	24h Control	24h UV	48h Control	48h UV	96h Control	96h UV
replicate1		1007.19	1532.34	1015.67	2060.27	2015.5	1896.05	1134.95	1556.2
replicate2		1203.92	1569.73	1342.85	2362.76	1154.85	2177.96	1966.68	1649.24
replicate3		1259.62	1603.81	1340.61	1621.69	1018.93	1448.09	839.94	1375.81
average		1156.91	1568.62	1233.04	2014.91	1396.43	1840.7	1313.86	1527.08
std.error		76.568	20.6399	108.69	215.129	312.016	212.504	337.338	80.2632
significance		a	a	a	b	a	a	a	a
