# Supplementary material for: Measurement of metabolite variations and analysis of related gene expression in Chinese liquorice (Glycyrrhiza uralensis) plants under UV-B irradiation
Source: Sci Rep. 2018 Apr 18;8:6144. doi: 10.1038/s41598-018-24284-4 (PMC5906665; doi:10.1038/s41598-018-24284-4)
Supplement: Supplementary file 6 — Dataset 5 [file 41598_2018_24284_MOESM6_ESM.xlsx]

## Sheet: Supplementary Table S5
Supplementary Table S5. The differences among the contents of metabolites in Glycyrrhiza uralensis leaves.
The differences among the contents of metabolites in Glycyrrhiza uralensis leaves were evaluated using the nonparametric Kruskal-Wallis multiple-range test in agricolae performed by R.
Different letters indicate statistically difference (α=0.05)
Compound	ID	Group	Kruskal-Wallis multiple-range test	Foldchange (UV/CONTROL)
Apigenin	mr1053	12control	d	10.2689
		12uv	bc
		24control	cd	7.24483
		24uv	abc
		48control	c	3.22239
		48uv	ab
		96control	bc	2.40134
		96uv	a
di-C,C-hexosyl-methylluteolin	mr1100	12control	cd	0.890446
		12uv	d
		24control	d	5.02488
		24uv	ab
		48control	cd	8.17101
		48uv	ab
		96control	bc	4.2586
		96uv	a
Chrysoeriol C-hexoside	mr1077	12control	ab	1.33526
		12uv	a
		24control	b	2.99608
		24uv	ab
		48control	ab	3.71031
		48uv	a
		96control	ab	1.2863
		96uv	a
Eriodictyol C-hexoside	mr1075	12control	ab	1.60634
		12uv	a
		24control	ab	1.5382
		24uv	a
		48control	bc	1.64117
		48uv	abc
		96control	ab	0.227855
		96uv	c
Luteolin C-hexoside derivative	mr1074	12control	abc	1.33906
		12uv	abc
		24control	abc	1.65219
		24uv	a
		48control	cd	1.18443
		48uv	bcd
		96control	ab	0.207893
		96uv	d
Luteolin 6-C-glucoside	mr1072	12control	a	1.23391
		12uv	a
		24control	a	1.53909
		24uv	a
		48control	ab	1.56899
		48uv	ab
		96control	a	0.179928
		96uv	b
C-pentosyl-C-hexosyl-apigenin	mr1215	12control	abc	1.04116
		12uv	ab
		24control	a	0.840551
		24uv	abc
		48control	abc	0.756989
		48uv	c
		96control	abc	0.904234
		96uv	bc
di-C,C-pentosyl-apigenin	mr1087	12control	ab	1.42713
		12uv	a
		24control	a	0.407775
		24uv	b
		48control	ab	0.435529
		48uv	b
		96control	ab	0.837259
		96uv	ab
di-C,C-pentosyl-luteolin	mr1090	12control	a	1.49758
		12uv	a
		24control	a	0.57551
		24uv	a
		48control	a	0.660079
		48uv	a
		96control	a	0.953719
		96uv	a
C-hexosyl-apigenin O-feruloylhexoside	mr1242	12control	a	0.732962
		12uv	a
		24control	a	0.518473
		24uv	a
		48control	a	3.55882
		48uv	a
		96control	a	2.25084
		96uv	a
C-hexosyl-apigenin O-p-coumaroylhexoside	mr1114	12control	ab	0.495589
		12uv	ab
		24control	b	1.05981
		24uv	b
		48control	ab	1.78023
		48uv	ab
		96control	a	1.12558
		96uv	ab
C-hexosyl-chrysoeriol O-feruloylhexoside	mr1123	12control	d	0.888045
		12uv	cd
		24control	cd	2.31269
		24uv	abc
		48control	cd	1.42492
		48uv	ab
		96control	bcd	3.48807
		96uv	a
C-pentosyl-chrysoeriol O-feruloylhexoside	mr1121	12control	abc	0.767762
		12uv	bc
		24control	bc	2.6928
		24uv	a
		48control	ab	1.11048
		48uv	a
		96control	c	1.77063
		96uv	abc
C-pentosyl-apeignin O-feruloylhexoside	mr1112	12control	a	0.620375
		12uv	a
		24control	a	1.54702
		24uv	a
		48control	a	1.11063
		48uv	a
		96control	a	2.36671
		96uv	a
C-pentosyl-apigenin O-p-coumaroylhexoside	mr1234	12control	a	0.888045
		12uv	a
		24control	a	2.31269
		24uv	a
		48control	a	1.42492
		48uv	a
		96control	a	3.48807
		96uv	a
C-pentosyl-apigenin O-hexoside	mr1091	12control	a	1.0395
		12uv	a
		24control	a	0.792259
		24uv	ab
		48control	ab	0.795683
		48uv	b
		96control	ab	0.896054
		96uv	ab
C-pentosyl-chrysoeriol O-hexoside	mr1096	12control	a	1.07188
		12uv	a
		24control	a	0.873372
		24uv	a
		48control	a	0.707307
		48uv	a
		96control	a	0.845728
		96uv	a
Chrysoeriol 5-O-hexoside	mr1076	12control	c	1.57295
		12uv	bc
		24control	bc	2.21621
		24uv	ab
		48control	abc	1.11664
		48uv	ab
		96control	bc	3.86734
		96uv	a
Chrysoeriol 7-O-hexoside	mr1204	12control	b	1.30687
		12uv	ab
		24control	b	1.82607
		24uv	ab
		48control	ab	0.955531
		48uv	ab
		96control	b	3.15655
		96uv	a
Luteolin	mr1440	12control	cd	0.94477
		12uv	d
		24control	cd	1.49728
		24uv	bcd
		48control	cd	6.00611
		48uv	a
		96control	abc	1.82918
		96uv	ab
Resokaempferol 7-O-hexoside	mr1128	12control	c	1.34501
		12uv	c
		24control	bc	1.17864
		24uv	bc
		48control	c	2.09213
		48uv	ab
		96control	c	7.0253
		96uv	a
Naringenin O-malonylhexoside	mr1248	12control	c	1.46021
		12uv	abc
		24control	bc	6.89355
		24uv	ab
		48control	abc	4.13229
		48uv	a
		96control	c	1.881
		96uv	abc
Quercetin O-malonylhexoside	mr1435	12control	d	3.70446
		12uv	abc
		24control	cd	10.0007
		24uv	a
		48control	bcd	1.40911
		48uv	ab
		96control	cd	3.45825
		96uv	abc
Tricetin O-malonylhexoside	mr1251	12control	d	8.01839
		12uv	bc
		24control	cd	9.30351
		24uv	a
		48control	bc	1.579
		48uv	ab
		96control	d	8.90624
		96uv	bc
Tricin O-malonylhexoside	mr1093	12control	bc	0.826851
		12uv	bc
		24control	a	0.63373
		24uv	ab
		48control	abc	0.367633
		48uv	c
		96control	abc	0.366541
		96uv	c
Eriodictyol O-malonylhexoside	mr1255	12control	a	0.933853
		12uv	a
		24control	a	0.665942
		24uv	ab
		48control	ab	0.434446
		48uv	bc
		96control	ab	0.221399
		96uv	c
C-hexosyl-luteolin O-feruloylhexoside	mr1496	12control	a	0.209562
		12uv	abcd
		24control	abc	1.41348
		24uv	ab
		48control	d	1.25134
		48uv	cd
		96control	d	2.77793
		96uv	bcd
Tricin O-hexoside derivative	mr1230	12control	abc	0.732927
		12uv	bc
		24control	c	7.28277
		24uv	a
		48control	abc	1.83
		48uv	ab
		96control	abc	1.50324
		96uv	ab
Tricin 5-O-hexoside derivative	mr1088	12control	abc	3.1116
		12uv	ab
		24control	c	4.3893
		24uv	abc
		48control	abc	0.315976
		48uv	abc
		96control	a	0.255848
		96uv	bc
C-pentosyl-luteolin O-hexoside	mr1094	12control	a	1.30088
		12uv	a
		24control	a	1.72377
		24uv	a
		48control	a	0.51156
		48uv	a
		96control	a	0.628549
		96uv	a
Luteolin O-malonylhexoside	mr1129	12control	a	1.03721
		12uv	a
		24control	a	0.700028
		24uv	ab
		48control	ab	0.468784
		48uv	bc
		96control	abc	0.294316
		96uv	c
Tricin derivative	mr1246	12control	b	1.19398
		12uv	ab
		24control	ab	1.07199
		24uv	ab
		48control	ab	1.19574
		48uv	ab
		96control	b	2.1157
		96uv	a
Chrysoeriol	mr1147	12control	d	1.27409
		12uv	cd
		24control	bcd	1.765
		24uv	ab
		48control	ab	1.23296
		48uv	ab
		96control	abc	2.17314
		96uv	a
Sakuranetin	mr1002	12control	ab	0.915964
		12uv	ab
		24control	b	1.79501
		24uv	ab
		48control	ab	1.39742
		48uv	a
		96control	ab	1.51267
		96uv	a
Naringenin	mr1263	12control	e	7.70609
		12uv	bc
		24control	cd	7.28412
		24uv	a
		48control	cd	3.77871
		48uv	a
		96control	de	5.54164
		96uv	ab
Tricin	mr1058	12control	ab	1.68616
		12uv	a
		24control	b	6.22845
		24uv	a
		48control	ab	1.21389
		48uv	ab
		96control	ab	0.569889
		96uv	ab
L-Alanine	mr1319	12control	de	2.35778
		12uv	ab
		24control	bc	1.61482
		24uv	a
		48control	ef	0.874821
		48uv	f
		96control	cd	0.981005
		96uv	cd
L-Arginine	mr1336	12control	a	1.09544
		12uv	a
		24control	ab	1.22417
		24uv	ab
		48control	ab	0.907455
		48uv	ab
		96control	b	0.92618
		96uv	b
L-Asparagine	mr1438	12control	ab	0.814339
		12uv	ab
		24control	bc	1.09162
		24uv	abc
		48control	c	2.0519
		48uv	abc
		96control	bc	2.35372
		96uv	a
L-Aspartic acid	mr1327	12control	abc	0.988434
		12uv	ab
		24control	a	0.826347
		24uv	a
		48control	bcd	0.780939
		48uv	cd
		96control	ab	0.563663
		96uv	d
L-Glutamic acid	mr1331	12control	b	1.64697
		12uv	a
		24control	a	1.5597
		24uv	a
		48control	b	0.992593
		48uv	b
		96control	b	0.686477
		96uv	c
L-Histidine	mr1333	12control	bcd	1.31956
		12uv	b
		24control	cd	1.8873
		24uv	ab
		48control	bc	1.72083
		48uv	ab
		96control	d	7.0636
		96uv	a
L-Isoleucine	mr1326	12control	cd	1.83276
		12uv	bc
		24control	d	3.02654
		24uv	ab
		48control	bcd	1.30377
		48uv	abc
		96control	cd	3.67473
		96uv	a
L-Leucine	mr1325	12control	b	0.928067
		12uv	b
		24control	c	2.7852
		24uv	ab
		48control	bc	1.59174
		48uv	ab
		96control	c	3.13145
		96uv	a
L-Lysine	mr1330	12control	cd	2.2015
		12uv	a
		24control	c	2.09239
		24uv	a
		48control	d	2.10222
		48uv	ab
		96control	bc	1.91817
		96uv	a
L-Methionine	mr1332	12control	a	0.755663
		12uv	ab
		24control	ab	0.499802
		24uv	c
		48control	a	0.250823
		48uv	c
		96control	a	0.438087
		96uv	bc
L-Phenylalanine	mr1335	12control	b	2.07592
		12uv	a
		24control	ab	1.29411
		24uv	a
		48control	b	0.806847
		48uv	b
		96control	b	0.776854
		96uv	b
L-Proline	mr1321	12control	a	0.990548
		12uv	a
		24control	ab	0.775224
		24uv	bc
		48control	abc	0.739102
		48uv	c
		96control	ab	1.15571
		96uv	a
L-Serine	mr1320	12control	a	1.02335
		12uv	a
		24control	ab	0.700029
		24uv	bc
		48control	d	1.24399
		48uv	cd
		96control	c	0.713149
		96uv	d
L-Threonine	mr1323	12control	ab	1.50666
		12uv	a
		24control	bc	1.21468
		24uv	ab
		48control	bc	0.525177
		48uv	d
		96control	bc	0.689834
		96uv	cd
L-Tryptophan	mr1346	12control	bc	1.16465
		12uv	ab
		24control	bc	1.30836
		24uv	ab
		48control	c	1.38278
		48uv	abc
		96control	bc	1.78096
		96uv	a
L-Tyrosine	mr1338	12control	bc	1.27345
		12uv	ab
		24control	d	3.99013
		24uv	a
		48control	bc	1.17627
		48uv	bc
		96control	d	1.7871
		96uv	cd
L-Valine	mr1322	12control	bc	1.34918
		12uv	ab
		24control	c	2.38586
		24uv	ab
		48control	bc	1.33922
		48uv	ab
		96control	c	4.96335
		96uv	a
Glutathione（oxidized）	mr2155	12control	abc	1.41505
		12uv	bc
		24control	ab	13.2975
		24uv	abc
		48control	c	1.76051
		48uv	abc
		96control	bc	38.7512
		96uv	a
