# Supplementary material for: Measurement of metabolite variations and analysis of related gene expression in Chinese liquorice (Glycyrrhiza uralensis) plants under UV-B irradiation
Source: Sci Rep. 2018 Apr 18;8:6144. doi: 10.1038/s41598-018-24284-4 (PMC5906665; doi:10.1038/s41598-018-24284-4)
Supplement: Supplementary file 7 — Dataset 6 [file 41598_2018_24284_MOESM7_ESM.xlsx]

## Sheet: Supplementary Table S6
Supplementary Table S6. Unigenes and pathways invovled in amino acid metabolism in Glycyrrhiza uralensis leaves under UV-B irradiation of five time points
6 h
KEGG_A_class	KEGG_B_class	#Pathway	CK-VS-T6 (851)	Pvalue	Qvalue	Pathway ID	Genes	KOs
Metabolism	Amino acid metabolism	Alanine, aspartate and glutamate metabolism	11	0.0172503	0.103241	ko00250	Unigene0019186;Unigene0034649;Unigene0039989;Unigene0042442;Unigene0046796;Unigene0050681;Unigene0051571;Unigene0051575;Unigene0057930;Unigene0057932;Unigene0057933	K01580+K00820+K14455+K00764+K01915+K01953+K00261+K00830
Metabolism	Amino acid metabolism	Arginine and proline metabolism	18	0.0186957	0.103241	ko00330	Unigene0006109;Unigene0008350;Unigene0008351;Unigene0021908;Unigene0025443;Unigene0031900;Unigene0033194;Unigene0033658;Unigene0034187;Unigene0039989;Unigene0041441;Unigene0046796;Unigene0048876;Unigene0048878;Unigene0051252;Unigene0051571;Unigene0051575;Unigene0053571	K00933+K00128+K00797+K01476+K00472+K01438+K14455+K01915+K01583+K00318+K00261
Metabolism	Amino acid metabolism	Cysteine and methionine metabolism	27	0.00012671	0.00145012	ko00270	Unigene0002032;Unigene0003245;Unigene0010864;Unigene0011246;Unigene0011247;Unigene0013314;Unigene0017929;Unigene0019060;Unigene0021908;Unigene0024338;Unigene0026631;Unigene0031754;Unigene0031756;Unigene0032861;Unigene0032862;Unigene0036397;Unigene0036401;Unigene0036402;Unigene0036830;Unigene0036831;Unigene0038676;Unigene0038677;Unigene0039989;Unigene0041441;Unigene0047752;Unigene0050576;Unigene00…	K01251+K00789+K00558+K00133+K05933+K00797+K01762+K00016+K14455+K01761+K00928
Metabolism	Amino acid metabolism	Glycine, serine and threonine metabolism	14	0.0177894	0.103241	ko00260	Unigene0017577;Unigene0017929;Unigene0023776;Unigene0026126;Unigene0035888;Unigene0035891;Unigene0040481;Unigene0044044;Unigene0044045;Unigene0045335;Unigene0054595;Unigene0057930;Unigene0057932;Unigene0057933	K01696+K00133+K00058+K00831+K00872+K01620+K00281+K01834+K00928+K00830
Metabolism	Amino acid metabolism	Histidine metabolism	6	0.118025	0.339611	ko00340	Unigene0008350;Unigene0008351;Unigene0034187;Unigene0036197;Unigene0036199;Unigene0053571	K00128+K01590
Metabolism	Amino acid metabolism	Lysine biosynthesis	3	0.193218	0.452306	ko00300	Unigene0017929;Unigene0024829;Unigene0054595	K00133+K01714+K00928
Metabolism	Amino acid metabolism	Lysine degradation	8	0.0225416	0.106817	ko00310	Unigene0008350;Unigene0008351;Unigene0031072;Unigene0034187;Unigene0053571;Unigene0065748;Unigene0065753;Unigene0065756	K00128+K14157
Metabolism	Amino acid metabolism	Phenylalanine metabolism	23	8.35244e-05	0.001229	ko00360	Unigene0011110;Unigene0021449;Unigene0022178;Unigene0023900;Unigene0023901;Unigene0023902;Unigene0025425;Unigene0030442;Unigene0031879;Unigene0032336;Unigene0039989;Unigene0040719;Unigene0042039;Unigene0048244;Unigene0048245;Unigene0049292;Unigene0058445;Unigene0061066;Unigene0061068;Unigene0061069;Unigene0061071;Unigene0061072;Unigene0061073	K00430+K00487+K10775+K14455+K01904
Metabolism	Amino acid metabolism	Phenylalanine, tyrosine and tryptophan biosynthesis	7	0.112645	0.339611	ko00400	Unigene0017577;Unigene0034572;Unigene0039469;Unigene0039989;Unigene0043238;Unigene0059388;Unigene0059389	K01696+K01626+K13832+K14455+K00891
Metabolism	Amino acid metabolism	Tryptophan metabolism	8	0.178715	0.438278	ko00380	Unigene0008350;Unigene0008351;Unigene0034187;Unigene0053571;Unigene0064234;Unigene0065443;Unigene0071675;Unigene0075720	K00128+K03781+K11817
Metabolism	Amino acid metabolism	Tyrosine metabolism	3	0.754206	0.999998	ko00350	Unigene0039989;Unigene0045542;Unigene0053791	K14455+K00121+K00001
Metabolism	Amino acid metabolism	Valine, leucine and isoleucine biosynthesis	3	0.52327	0.853522	ko00290	Unigene0030471;Unigene0036604;Unigene0039134	K00826+K01704+K01703
12 h
KEGG_A_class	KEGG_B_class	#Pathway	CK-VS-T12 (3133)	Pvalue	Qvalue	Pathway ID	Genes	KOs
Metabolism	Amino acid metabolism	Alanine, aspartate and glutamate metabolism	29	0.0119612	0.0770304	ko00250	Unigene0011748;Unigene0011749;Unigene0016907;Unigene0019186;Unigene0021961;Unigene0024837;Unigene0030423;Unigene0030782;Unigene0031470;Unigene0033048;Unigene0034649;Unigene0037344;Unigene0039385;Unigene0039989;Unigene0040562;Unigene0042442;Unigene0043189;Unigene0046796;Unigene0048253;Unigene0051571;Unigene0051575;Unigene0057928;Unigene0057929;Unigene0057930;Unigene0057931;Unigene0057932;Unigene00…	K00830+K01955+K01580+K14455+K13566+K00294+K00814+K00827+K00820+K01915+K01939+K01953+K00764+K00261+K00264
Metabolism	Amino acid metabolism	Arginine and proline metabolism	45	0.151426	0.446372	ko00330	Unigene0006109;Unigene0006110;Unigene0008350;Unigene0008351;Unigene0008669;Unigene0012789;Unigene0021908;Unigene0024837;Unigene0024891;Unigene0025443;Unigene0030782;Unigene0031832;Unigene0031833;Unigene0031900;Unigene0031901;Unigene0033194;Unigene0033658;Unigene0033659;Unigene0034186;Unigene0034334;Unigene0034637;Unigene0037178;Unigene0037344;Unigene0039735;Unigene0039989;Unigene0041441;Unigene00…	K00933+K00128+K00472+K00797+K14455+K01476+K00294+K01438+K01583+K01915+K14085+K01611+K12657+K14682+K00318+K00261
Metabolism	Amino acid metabolism	Cysteine and methionine metabolism	61	0.00797622	0.0638097	ko00270	Unigene0000526;Unigene0002032;Unigene0003245;Unigene0003531;Unigene0010864;Unigene0011246;Unigene0011247;Unigene0014255;Unigene0017929;Unigene0019060;Unigene0020625;Unigene0021908;Unigene0022642;Unigene0022643;Unigene0024338;Unigene0024837;Unigene0025159;Unigene0025363;Unigene0026631;Unigene0031618;Unigene0031754;Unigene0031756;Unigene0032861;Unigene0032862;Unigene0033944;Unigene0035412;Unigene00…	K01762+K01251+K00789+K00558+K01738+K00133+K05933+K00640+K00797+K14455+K00547+K01244+K00016+K01761+K01611+K12524+K00928+K08967+K00549
Metabolism	Amino acid metabolism	Glycine, serine and threonine metabolism	39	0.00925111	0.0670968	ko00260	Unigene0011748;Unigene0011749;Unigene0012869;Unigene0012870;Unigene0017577;Unigene0017929;Unigene0023776;Unigene0023966;Unigene0025711;Unigene0026126;Unigene0028475;Unigene0030129;Unigene0033048;Unigene0035888;Unigene0035890;Unigene0035891;Unigene0038979;Unigene0038980;Unigene0040481;Unigene0042144;Unigene0042147;Unigene0044044;Unigene0044045;Unigene0044407;Unigene0045334;Unigene0045335;Unigene00…	K00830+K01620+K01696+K00133+K00058+K00276+K00831+K06001+K01079+K00827+K00872+K01733+K01834+K00281+K14085+K00605+K00382+K12524+K00600+K00928
Metabolism	Amino acid metabolism	Histidine metabolism	11	0.740822	1	ko00340	Unigene0008350;Unigene0008351;Unigene0031832;Unigene0031833;Unigene0034186;Unigene0034637;Unigene0036197;Unigene0036199;Unigene0044407;Unigene0046890;Unigene0053571	K00128+K01590+K14085+K01663
Metabolism	Amino acid metabolism	Lysine biosynthesis	11	0.00950538	0.0670968	ko00300	Unigene0008889;Unigene0017929;Unigene0024827;Unigene0024829;Unigene0037557;Unigene0037709;Unigene0037733;Unigene0044407;Unigene0047807;Unigene0050421;Unigene0054595	K00215+K00133+K01714+K01778+K10206+K14085+K01586+K12524+K00928
Metabolism	Amino acid metabolism	Lysine degradation	14	0.431235	0.772362	ko00310	Unigene0008350;Unigene0008351;Unigene0031832;Unigene0031833;Unigene0034186;Unigene0034637;Unigene0041870;Unigene0041872;Unigene0044407;Unigene0046788;Unigene0046790;Unigene0046791;Unigene0048784;Unigene0053571	K00128+K00658+K14085+K00626+K00164
Metabolism	Amino acid metabolism	Phenylalanine metabolism	39	0.295659	0.675474	ko00360	Unigene0011110;Unigene0017261;Unigene0021365;Unigene0021449;Unigene0022178;Unigene0023900;Unigene0023901;Unigene0023902;Unigene0024837;Unigene0025425;Unigene0025711;Unigene0030442;Unigene0030458;Unigene0031879;Unigene0032008;Unigene0032336;Unigene0038788;Unigene0038789;Unigene0039989;Unigene0040717;Unigene0040719;Unigene0042037;Unigene0042039;Unigene0042040;Unigene0043350;Unigene0048244;Unigene00…	K00430+K00487+K14455+K10775+K00276+K01904
Metabolism	Amino acid metabolism	Phenylalanine, tyrosine and tryptophan biosynthesis	21	0.0519465	0.222628	ko00400	Unigene0017577;Unigene0017683;Unigene0019925;Unigene0024837;Unigene0025234;Unigene0028475;Unigene0028918;Unigene0034572;Unigene0034866;Unigene0038170;Unigene0038171;Unigene0039469;Unigene0039989;Unigene0043238;Unigene0048557;Unigene0056445;Unigene0056446;Unigene0056447;Unigene0059388;Unigene0059389;Unigene0059391	K01696+K01850+K01626+K14455+K01658+K06001+K01736+K00891+K13832+K00800
Metabolism	Amino acid metabolism	Tryptophan metabolism	25	0.124541	0.395224	ko00380	Unigene0004872;Unigene0004873;Unigene0008350;Unigene0008351;Unigene0017783;Unigene0019428;Unigene0024179;Unigene0025907;Unigene0031832;Unigene0031833;Unigene0034186;Unigene0034637;Unigene0044407;Unigene0046788;Unigene0046790;Unigene0046791;Unigene0048784;Unigene0053571;Unigene0064234;Unigene0065435;Unigene0065436;Unigene0065441;Unigene0065443;Unigene0071102;Unigene0073546	K11816+K00128+K11817+K03781+K14085+K00626+K00164
Metabolism	Amino acid metabolism	Tyrosine metabolism	15	0.457183	0.795101	ko00350	Unigene0014393;Unigene0024837;Unigene0025711;Unigene0037027;Unigene0039989;Unigene0045542;Unigene0045544;Unigene0048025;Unigene0049602;Unigene0051637;Unigene0051638;Unigene0051639;Unigene0051640;Unigene0053791;Unigene0059804	K00121+K14455+K00276+K01592+K00001
Metabolism	Amino acid metabolism	Valine, leucine and isoleucine biosynthesis	11	0.427225	0.772362	ko00290	Unigene0026029;Unigene0027429;Unigene0028038;Unigene0029967;Unigene0030471;Unigene0036604;Unigene0039134;Unigene0039797;Unigene0039798;Unigene0043359;Unigene0043360	K00162+K00826+K01653+K00161+K01704+K01703+K01687+K01649
24 h
KEGG_A_class	KEGG_B_class	#Pathway	CK-VS-T24 (3358)	Pvalue	Qvalue	Pathway ID	Genes	KOs
Metabolism	Amino acid metabolism	Alanine, aspartate and glutamate metabolism	34	0.000923696	0.00866853	ko00250	Unigene0011748;Unigene0011749;Unigene0016907;Unigene0019186;Unigene0021961;Unigene0030423;Unigene0030782;Unigene0031470;Unigene0033048;Unigene0033342;Unigene0034649;Unigene0037344;Unigene0039385;Unigene0039989;Unigene0040562;Unigene0042442;Unigene0043189;Unigene0043413;Unigene0043414;Unigene0043839;Unigene0046796;Unigene0048253;Unigene0050681;Unigene0051571;Unigene0051572;Unigene0051575;Unigene00…	K00830+K01955+K01580+K13566+K00294+K00814+K00827+K01940+K00820+K01915+K01939+K14455+K01953+K00764+K01755+K00261+K00264
Metabolism	Amino acid metabolism	Arginine and proline metabolism	44	0.380415	0.800183	ko00330	Unigene0006109;Unigene0006110;Unigene0008350;Unigene0008351;Unigene0021908;Unigene0024891;Unigene0027817;Unigene0030782;Unigene0031832;Unigene0031833;Unigene0031900;Unigene0031901;Unigene0033194;Unigene0033342;Unigene0033658;Unigene0033659;Unigene0034186;Unigene0034334;Unigene0037178;Unigene0037344;Unigene0039734;Unigene0039735;Unigene0039751;Unigene0039989;Unigene0043558;Unigene0043839;Unigene00…	K00933+K00128+K00797+K00472+K00294+K01438+K01940+K01583+K01915+K14455+K01755+K01611+K14682+K00318+K00261+K12657
Metabolism	Amino acid metabolism	Cysteine and methionine metabolism	63	0.0158665	0.0921766	ko00270	Unigene0000526;Unigene0002032;Unigene0003245;Unigene0003531;Unigene0009340;Unigene0010864;Unigene0011246;Unigene0011247;Unigene0011698;Unigene0013217;Unigene0014784;Unigene0017929;Unigene0019060;Unigene0020625;Unigene0021908;Unigene0022642;Unigene0022643;Unigene0025363;Unigene0026631;Unigene0029124;Unigene0031618;Unigene0031754;Unigene0031756;Unigene0032861;Unigene0032862;Unigene0033944;Unigene00…	K01762+K01251+K00789+K00558+K01738+K00549+K00133+K05933+K00640+K00797+K00547+K01244+K08963+K00016+K08967+K14455+K01761+K01611+K00815+K12524+K00928
Metabolism	Amino acid metabolism	Glycine, serine and threonine metabolism	31	0.438533	0.890443	ko00260	Unigene0011748;Unigene0011749;Unigene0012869;Unigene0017577;Unigene0017929;Unigene0023776;Unigene0026126;Unigene0030129;Unigene0033048;Unigene0038979;Unigene0038980;Unigene0040481;Unigene0042144;Unigene0042147;Unigene0044044;Unigene0044045;Unigene0045335;Unigene0045636;Unigene0048512;Unigene0050421;Unigene0051095;Unigene0051096;Unigene0051097;Unigene0054595;Unigene0057928;Unigene0057929;Unigene00…	K00830+K01620+K01696+K00133+K00058+K00831+K01079+K00827+K01733+K01834+K00281+K00605+K00382+K12524+K00600+K00928
Metabolism	Amino acid metabolism	Histidine metabolism	14	0.47122	0.927239	ko00340	Unigene0008350;Unigene0008351;Unigene0027817;Unigene0031832;Unigene0031833;Unigene0034186;Unigene0036197;Unigene0036199;Unigene0039751;Unigene0039814;Unigene0046890;Unigene0053571;Unigene0063697;Unigene0063698	K00128+K01590+K00599+K01663+K00013
Metabolism	Amino acid metabolism	Lysine biosynthesis	10	0.0474684	0.206826	ko00300	Unigene0008889;Unigene0017929;Unigene0024827;Unigene0024829;Unigene0037557;Unigene0037709;Unigene0037733;Unigene0047807;Unigene0050421;Unigene0054595	K00215+K00133+K01714+K01778+K10206+K01586+K12524+K00928
Metabolism	Amino acid metabolism	Lysine degradation	14	0.553918	1	ko00310	Unigene0008350;Unigene0008351;Unigene0014114;Unigene0027817;Unigene0031832;Unigene0031833;Unigene0034186;Unigene0039751;Unigene0041870;Unigene0041871;Unigene0041872;Unigene0046791;Unigene0048784;Unigene0053571	K00128+K14157+K00658+K00626+K00164
Metabolism	Amino acid metabolism	Phenylalanine metabolism	49	0.0257532	0.135937	ko00360	Unigene0001905;Unigene0005872;Unigene0011134;Unigene0012094;Unigene0017261;Unigene0021328;Unigene0021365;Unigene0021449;Unigene0023521;Unigene0023900;Unigene0023901;Unigene0023902;Unigene0024201;Unigene0024897;Unigene0025425;Unigene0027790;Unigene0030442;Unigene0031015;Unigene0031879;Unigene0032336;Unigene0034681;Unigene0034682;Unigene0038788;Unigene0038789;Unigene0039989;Unigene0040717;Unigene00…	K00430+K00487+K01904+K00588+K10775+K14455+K00815
Metabolism	Amino acid metabolism	Phenylalanine, tyrosine and tryptophan biosynthesis	21	0.0992395	0.336312	ko00400	Unigene0017577;Unigene0017683;Unigene0019925;Unigene0025234;Unigene0028871;Unigene0028918;Unigene0031865;Unigene0034866;Unigene0038170;Unigene0038171;Unigene0039469;Unigene0039989;Unigene0048557;Unigene0048861;Unigene0056445;Unigene0056446;Unigene0056447;Unigene0059388;Unigene0059389;Unigene0059391;Unigene0074081	K01696+K01850+K01626+K01658+K01657+K01736+K00891+K13832+K14455+K00815+K00800
Metabolism	Amino acid metabolism	Tryptophan metabolism	21	0.607705	1	ko00380	Unigene0004872;Unigene0004873;Unigene0008350;Unigene0008351;Unigene0017783;Unigene0019428;Unigene0024179;Unigene0025907;Unigene0027817;Unigene0031832;Unigene0031833;Unigene0034186;Unigene0039751;Unigene0046791;Unigene0048784;Unigene0053571;Unigene0064234;Unigene0065435;Unigene0065436;Unigene0065441;Unigene0073546	K11816+K00128+K11817+K03781+K00626+K00164
Metabolism	Amino acid metabolism	Tyrosine metabolism	17	0.343082	0.754744	ko00350	Unigene0014393;Unigene0037027;Unigene0039304;Unigene0039814;Unigene0039989;Unigene0042623;Unigene0045542;Unigene0045544;Unigene0048025;Unigene0048861;Unigene0049602;Unigene0051637;Unigene0051638;Unigene0051639;Unigene0051640;Unigene0053791;Unigene0074732	K00121+K00001+K00599+K14455+K01592+K00815
Metabolism	Amino acid metabolism	Valine, leucine and isoleucine biosynthesis	13	0.261248	0.649003	ko00290	Unigene0026029;Unigene0028038;Unigene0029967;Unigene0030471;Unigene0031770;Unigene0034950;Unigene0036604;Unigene0039134;Unigene0039797;Unigene0039798;Unigene0042869;Unigene0043359;Unigene0053123	K00162+K01653+K00161+K00826+K01703+K01704+K01687+K00053+K01649
48 h
KEGG_A_class	KEGG_B_class	#Pathway	CK-VS-T48 (3121)	Pvalue	Qvalue	Pathway ID	Genes	KOs
Metabolism	Amino acid metabolism	Alanine, aspartate and glutamate metabolism	29	0.0113159	0.069788	ko00250	Unigene0011749;Unigene0016907;Unigene0019186;Unigene0021961;Unigene0030782;Unigene0031470;Unigene0033048;Unigene0033342;Unigene0034649;Unigene0037344;Unigene0039385;Unigene0039989;Unigene0042442;Unigene0043189;Unigene0046796;Unigene0048253;Unigene0050681;Unigene0051570;Unigene0051571;Unigene0051572;Unigene0051575;Unigene0057928;Unigene0057929;Unigene0057930;Unigene0057931;Unigene0057932;Unigene00…	K00830+K01955+K01580+K00294+K00814+K00827+K01940+K00820+K01915+K01939+K14455+K00764+K01953+K00261+K00264
Metabolism	Amino acid metabolism	Arginine and proline metabolism	46	0.106301	0.338483	ko00330	Unigene0006109;Unigene0006110;Unigene0008350;Unigene0008351;Unigene0008669;Unigene0021908;Unigene0024891;Unigene0027817;Unigene0028637;Unigene0030782;Unigene0031832;Unigene0031833;Unigene0031900;Unigene0031901;Unigene0033194;Unigene0033342;Unigene0033658;Unigene0033659;Unigene0034186;Unigene0034334;Unigene0037178;Unigene0037344;Unigene0039735;Unigene0039751;Unigene0039989;Unigene0043484;Unigene00…	K00933+K00128+K00472+K00797+K00819+K00294+K01438+K01940+K01583+K01915+K14455+K01427+K14085+K01611+K14682+K00318+K00261+K12657
Metabolism	Amino acid metabolism	Cysteine and methionine metabolism	57	0.0387315	0.187461	ko00270	Unigene0000526;Unigene0002032;Unigene0003245;Unigene0009340;Unigene0010289;Unigene0010864;Unigene0011246;Unigene0011247;Unigene0011519;Unigene0013217;Unigene0019060;Unigene0020625;Unigene0021908;Unigene0022642;Unigene0022643;Unigene0026631;Unigene0031618;Unigene0031754;Unigene0031756;Unigene0032861;Unigene0033944;Unigene0035412;Unigene0035576;Unigene0035577;Unigene0035589;Unigene0036397;Unigene00…	K01762+K01251+K00789+K00549+K01738+K05933+K00640+K00797+K00558+K01244+K00815+K00547+K08963+K00016+K08967+K14455+K01739+K01761+K01611+K12524+K00928
Metabolism	Amino acid metabolism	Glycine, serine and threonine metabolism	26	0.691646	0.940985	ko00260	Unigene0011749;Unigene0012869;Unigene0023776;Unigene0026126;Unigene0033048;Unigene0038979;Unigene0038980;Unigene0040481;Unigene0042144;Unigene0042147;Unigene0044044;Unigene0044045;Unigene0044407;Unigene0045636;Unigene0050421;Unigene0051095;Unigene0051096;Unigene0051097;Unigene0054595;Unigene0057928;Unigene0057929;Unigene0057930;Unigene0057931;Unigene0057932;Unigene0057933;Unigene0073497	K00830+K01620+K00058+K00831+K00827+K01733+K01834+K00281+K14085+K00605+K12524+K00600+K00928
Metabolism	Amino acid metabolism	Histidine metabolism	14	0.347659	0.698038	ko00340	Unigene0008350;Unigene0008351;Unigene0027817;Unigene0031832;Unigene0031833;Unigene0034186;Unigene0036197;Unigene0036199;Unigene0039751;Unigene0044407;Unigene0046890;Unigene0053571;Unigene0062430;Unigene0063698	K00128+K01590+K14085+K01663+K00599+K00013
Metabolism	Amino acid metabolism	Lysine biosynthesis	9	0.0766541	0.271399	ko00300	Unigene0008889;Unigene0024829;Unigene0037547;Unigene0037709;Unigene0037733;Unigene0044407;Unigene0047807;Unigene0050421;Unigene0054595	K00215+K01714+K10206+K14085+K01586+K12524+K00928
Metabolism	Amino acid metabolism	Lysine degradation	17	0.123856	0.374665	ko00310	Unigene0008350;Unigene0008351;Unigene0027817;Unigene0031072;Unigene0031832;Unigene0031833;Unigene0034186;Unigene0039751;Unigene0041870;Unigene0041872;Unigene0044407;Unigene0046791;Unigene0048784;Unigene0053571;Unigene0065748;Unigene0065751;Unigene0065753	K00128+K14157+K00658+K14085+K00626+K00164
Metabolism	Amino acid metabolism	Phenylalanine metabolism	50	0.00357165	0.0254218	ko00360	Unigene0011134;Unigene0012094;Unigene0012098;Unigene0017261;Unigene0019670;Unigene0021328;Unigene0021329;Unigene0021365;Unigene0023521;Unigene0023900;Unigene0023901;Unigene0023902;Unigene0024897;Unigene0025425;Unigene0027790;Unigene0030442;Unigene0031015;Unigene0031879;Unigene0032008;Unigene0032336;Unigene0034681;Unigene0034682;Unigene0035576;Unigene0035577;Unigene0038788;Unigene0038789;Unigene00…	K00487+K01904+K00430+K00588+K10775+K00815+K14455+K00457
Metabolism	Amino acid metabolism	Phenylalanine, tyrosine and tryptophan biosynthesis	17	0.32286	0.697608	ko00400	Unigene0017683;Unigene0019925;Unigene0025234;Unigene0028918;Unigene0034866;Unigene0035576;Unigene0035577;Unigene0038170;Unigene0038171;Unigene0039469;Unigene0039989;Unigene0056445;Unigene0056446;Unigene0056447;Unigene0059388;Unigene0059389;Unigene0059391	K01850+K01626+K01658+K01736+K00815+K00891+K13832+K14455+K00800
Metabolism	Amino acid metabolism	Tryptophan metabolism	26	0.0763849	0.271399	ko00380	Unigene0001614;Unigene0004872;Unigene0004873;Unigene0008350;Unigene0008351;Unigene0017783;Unigene0024179;Unigene0025907;Unigene0027817;Unigene0031832;Unigene0031833;Unigene0034186;Unigene0039751;Unigene0044407;Unigene0046791;Unigene0048784;Unigene0053571;Unigene0064234;Unigene0065431;Unigene0065435;Unigene0065436;Unigene0065438;Unigene0065441;Unigene0065443;Unigene0071102;Unigene0073546	K11816+K00128+K11817+K03781+K14085+K00626+K00164
Metabolism	Amino acid metabolism	Tyrosine metabolism	15	0.450283	0.74636	ko00350	Unigene0035576;Unigene0035577;Unigene0037027;Unigene0039304;Unigene0039989;Unigene0042623;Unigene0045542;Unigene0045544;Unigene0048025;Unigene0049398;Unigene0051637;Unigene0051638;Unigene0051639;Unigene0053791;Unigene0062430	K00815+K00121+K00001+K14455+K01592+K00457+K00599
Metabolism	Amino acid metabolism	Valine, leucine and isoleucine biosynthesis	11	0.421462	0.74636	ko00290	Unigene0022567;Unigene0026029;Unigene0026138;Unigene0029967;Unigene0030471;Unigene0036604;Unigene0039134;Unigene0039798;Unigene0042869;Unigene0043359;Unigene0053123	K00826+K00162+K00161+K01704+K01703+K01687+K00053+K01649
96 h
KEGG_A_class	KEGG_B_class	#Pathway	CK-VS-T96 (3007)	Pvalue	Qvalue	Pathway ID	Genes	KOs
Metabolism	Amino acid metabolism	Alanine, aspartate and glutamate metabolism	28	0.0129073	0.0542998	ko00250	Unigene0011748;Unigene0011749;Unigene0016907;Unigene0019186;Unigene0021961;Unigene0030782;Unigene0031470;Unigene0031758;Unigene0033048;Unigene0034649;Unigene0037344;Unigene0039385;Unigene0039989;Unigene0042442;Unigene0043189;Unigene0046796;Unigene0048253;Unigene0050681;Unigene0051570;Unigene0051571;Unigene0051572;Unigene0051575;Unigene0057928;Unigene0057930;Unigene0057931;Unigene0057932;Unigene00…	K00830+K01955+K01580+K00294+K00814+K01915+K00827+K00820+K01939+K14455+K00764+K01953+K00261+K00264
Metabolism	Amino acid metabolism	Arginine and proline metabolism	54	0.00133224	0.0108356	ko00330	Unigene0001292;Unigene0006109;Unigene0006110;Unigene0008350;Unigene0008351;Unigene0008669;Unigene0014527;Unigene0021908;Unigene0024891;Unigene0025571;Unigene0025572;Unigene0025575;Unigene0027817;Unigene0027818;Unigene0028637;Unigene0030782;Unigene0031758;Unigene0031832;Unigene0031833;Unigene0031900;Unigene0031901;Unigene0033194;Unigene0033658;Unigene0033659;Unigene0034186;Unigene0034187;Unigene00…	K00797+K00933+K00128+K00472+K00819+K00294+K01915+K01438+K01583+K14455+K14085+K01611+K14682+K00318+K00261+K12657
Metabolism	Amino acid metabolism	Cysteine and methionine metabolism	58	0.0124414	0.0542088	ko00270	Unigene0000526;Unigene0001292;Unigene0002032;Unigene0003245;Unigene0009340;Unigene0010864;Unigene0011246;Unigene0011247;Unigene0013217;Unigene0014784;Unigene0019060;Unigene0020625;Unigene0021908;Unigene0022642;Unigene0022643;Unigene0025363;Unigene0031618;Unigene0031754;Unigene0031756;Unigene0032861;Unigene0033944;Unigene0035412;Unigene0035576;Unigene0035589;Unigene0036397;Unigene0036401;Unigene00…	K01762+K00797+K01251+K00789+K01738+K00549+K05933+K00640+K00558+K00547+K01244+K00815+K08963+K00016+K08967+K14455+K01739+K01761+K01611+K12524+K00928
Metabolism	Amino acid metabolism	Glycine, serine and threonine metabolism	28	0.424739	0.719697	ko00260	Unigene0011748;Unigene0011749;Unigene0012869;Unigene0023776;Unigene0025711;Unigene0026126;Unigene0028475;Unigene0033048;Unigene0038979;Unigene0038980;Unigene0040481;Unigene0042144;Unigene0042147;Unigene0044044;Unigene0044045;Unigene0044407;Unigene0045636;Unigene0048512;Unigene0048515;Unigene0050421;Unigene0051096;Unigene0051097;Unigene0054595;Unigene0057928;Unigene0057930;Unigene0057931;Unigene00…	K00830+K01620+K00058+K00276+K00831+K06001+K00827+K01733+K01834+K00281+K14085+K00605+K00382+K12524+K00600+K00928
Metabolism	Amino acid metabolism	Histidine metabolism	19	0.0148919	0.0586067	ko00340	Unigene0008350;Unigene0008351;Unigene0014527;Unigene0025571;Unigene0025572;Unigene0025575;Unigene0027817;Unigene0027818;Unigene0031832;Unigene0031833;Unigene0034186;Unigene0034187;Unigene0036197;Unigene0039751;Unigene0039814;Unigene0044407;Unigene0046890;Unigene0053571;Unigene0063698	K00128+K01590+K00599+K14085+K01663+K00013
Metabolism	Amino acid metabolism	Lysine biosynthesis	9	0.0620852	0.179486	ko00300	Unigene0008889;Unigene0024829;Unigene0037547;Unigene0037709;Unigene0037733;Unigene0044407;Unigene0047807;Unigene0050421;Unigene0054595	K00215+K01714+K10206+K14085+K01586+K12524+K00928
Metabolism	Amino acid metabolism	Lysine degradation	24	0.00024081	0.00209849	ko00310	Unigene0008350;Unigene0008351;Unigene0014527;Unigene0025571;Unigene0025572;Unigene0025575;Unigene0027817;Unigene0027818;Unigene0031072;Unigene0031832;Unigene0031833;Unigene0034186;Unigene0034187;Unigene0039751;Unigene0041870;Unigene0041872;Unigene0044407;Unigene0046791;Unigene0048784;Unigene0053571;Unigene0065748;Unigene0065751;Unigene0065752;Unigene0065753	K00128+K14157+K00658+K14085+K00626+K00164
Metabolism	Amino acid metabolism	Phenylalanine metabolism	49	0.00278331	0.0211756	ko00360	Unigene0001905;Unigene0011110;Unigene0012098;Unigene0019670;Unigene0021328;Unigene0021329;Unigene0021365;Unigene0021449;Unigene0023900;Unigene0023901;Unigene0023902;Unigene0024897;Unigene0025425;Unigene0025711;Unigene0027790;Unigene0030442;Unigene0031015;Unigene0031879;Unigene0032008;Unigene0032336;Unigene0035576;Unigene0038788;Unigene0038789;Unigene0039989;Unigene0040717;Unigene0040718;Unigene00…	K00430+K00487+K00588+K10775+K00276+K00815+K01904+K14455+K00457
Metabolism	Amino acid metabolism	Phenylalanine, tyrosine and tryptophan biosynthesis	20	0.0632615	0.179486	ko00400	Unigene0017683;Unigene0019925;Unigene0025234;Unigene0028475;Unigene0028918;Unigene0031864;Unigene0031865;Unigene0034866;Unigene0035576;Unigene0038170;Unigene0038171;Unigene0039469;Unigene0039989;Unigene0043237;Unigene0056445;Unigene0056446;Unigene0056447;Unigene0059388;Unigene0059389;Unigene0059391	K01850+K01626+K01658+K06001+K01736+K00815+K00891+K13832+K14455+K00800
Metabolism	Amino acid metabolism	Tryptophan metabolism	27	0.0295339	0.0978168	ko00380	Unigene0001614;Unigene0004873;Unigene0008350;Unigene0008351;Unigene0014527;Unigene0024179;Unigene0025571;Unigene0025572;Unigene0025575;Unigene0025907;Unigene0027817;Unigene0027818;Unigene0031832;Unigene0031833;Unigene0034186;Unigene0034187;Unigene0039751;Unigene0044407;Unigene0046791;Unigene0048784;Unigene0053571;Unigene0064234;Unigene0065435;Unigene0065436;Unigene0065438;Unigene0065441;Unigene00…	K11816+K00128+K03781+K14085+K00626+K00164+K11817
Metabolism	Amino acid metabolism	Tyrosine metabolism	16	0.272301	0.544602	ko00350	Unigene0003269;Unigene0025711;Unigene0035576;Unigene0037027;Unigene0039304;Unigene0039814;Unigene0039989;Unigene0042623;Unigene0045542;Unigene0045544;Unigene0048025;Unigene0049398;Unigene0049602;Unigene0051637;Unigene0051638;Unigene0051639	K00001+K00276+K00815+K00121+K00599+K14455+K01592+K00457
Metabolism	Amino acid metabolism	Valine, leucine and isoleucine biosynthesis	9	0.66386	0.910011	ko00290	Unigene0022567;Unigene0026029;Unigene0026138;Unigene0029967;Unigene0039134;Unigene0039797;Unigene0039798;Unigene0042869;Unigene0053122	K00826+K00162+K00161+K01703+K01687+K00053
